# Supplementary material for: Microbiome of the Aphid Genus Dysaphis Börner (Hemiptera: Aphidinae) and Its Relation to Ant Attendance
Source: Insects. 2022 Nov 26;13(12):1089. doi: 10.3390/insects13121089 (PMC9781600; doi:10.3390/insects13121089)
Supplement: Supplementary file 1 [file insects-13-01089-s001.zip › Table S1.xlsx]

## Sheet: Table S1
	Table S1
	Collection data and presence of symbionts in studied samples
sample number	aphid species	life cycle	collection date	collection site (Poland)	host	host plant species	ants	Buchnera aphidicola	Serratia	Regiella	Fukatsuia	Hamiltonella	Wolbachia	Gilliamella	Spiroplasma	Sphingomonas	Pelomonas	Acinetobacter	other
19-20	Dysaphis anthrisci	heteroecious	2020-07-15	Piekary Śląskie	secondary	Aegopodium podagraria	L. flavus	92.26	0	0	0	0	0	0	7.7	0	0	0	0.04
1d-21	Dysaphis brancoi	monoecious	2021-06-22	Dobieszowice	secondary	Valeriana officinalis	without ants	99.69	0	0	0	0	0	0	0	0	0	0	0.31
26-20	Dysaphis brancoi	heteroecious	2020-05-16	Piekary Śląskie	secondary	Valeriana officinalis	L. niger	99.88	0	0	0	0	0	0	0	0	0	0	0.12
13d-21	Dysaphis brancoi	monoecious	2021-07-02	Wesoła	secondary	Valeriana officinalis	Myrmica sp.	93.32	1.51	4.78	0	0	0	0	0	0	0	0	0.39
8-19	Dysaphis crataegi	heteroecious	2019-05-20	Piekary Śląskie	secondary	Crataegus sp.	without ants	88.1	0	0	11.8	0	0	0	0	0	0	0	0.1
32-19	Dysaphis crataegi	heteroecious	2019-05-17	Imielin	primary	Crataegus sp.	without ants	99.92	0	0	0	0	0	0	0	0	0	0	0.08
33-19	Dysaphis crataegi	heteroecious	2019-07-17	Imielin	primary	Crataegus sp.	without ants	99.2	0	0	0	0	0	0	0	0	0	0	0.8
17-20	Dysaphis crataegi	heteroecious	2020-05-13	Piekary Śląskie	secondary	Pastinaca sativa	L. niger	89.13	0	0	10.73	0	0	0	0	0	0	0	0.14
15-20	Dysaphis crataegi	heteroecious	2020-05-13	Piekary Śląskie	secondary	Pastinaca sativa	L. niger	99.75	0	0	0	0	0	0	0	0	0	0	0.25
16-20	Dysaphis crataegi	heteroecious	2020-05-13	Piekary Śląskie	secondary	Pastinaca sativa	L. niger	86.05	0	0	13.89	0	0	0	0	0	0	0	0.06
9-21	Dysaphis crataegi	heteroecious	2021-05-29	Katowice Ligota	primary	Crataegus sp.	without ants	85.15	0	0	14.78	0	0	0	0	0	0	0	0.07
15d-21	Dysaphis crataegi	heteroecious	2021-07-02	Wesoła	secondary	Valeriana officinalis	L. niger	97.78	0	0	0	0	0	0	0	1.29	0	0	0.93
16-19	Dysaphis foeniculus	monoecious	2019-06-20	Krośnice	secondary	Daucus carota	L. niger	99.44	0	0	0	0	0	0	0	0	0	0	0.56
22-19	Dysaphis lappae	monoecious	2019-06-21	Krośnice	secondary	Arctium lappa	without ants	55.45	0	27.68	0	14.66	0	0	0	0	0	1.59	0.62
a8d-21	Dysaphis lauberti	heteroecious	2021-07-02	Dobieszowice	secondary	Pastinaca sativa	L. niger	88.52	0	11.34	0	0	0	0	0	0	0	0	0.14
14d-21	Dysaphis leefmansi	monoecious	2021-07-02	Wesoła	secondary	Valeriana officinalis	without ants	98.77	0	0	0	0	0	0	1.02	0	0	0	0.21
11d-21	Dysaphis leefmansi	monoecious	2021-07-02	Wesoła	secondary	Valeriana officinalis	L. niger	99.28	0	0	0	0	0	0	0	0	0	0	0.72
12d-21	Dysaphis leefmansi	monoecious	2021-07-02	Wesoła	secondary	Valeriana officinalis	L. niger	99.9	0	0	0	0	0	0	0	0	0	0	0.1
23-20	Dysaphis leefmansi	monoecious	2020-05-17	Piekary Śląskie	secondary	Valeriana officinalis	without ants	99.86	0	0	0	0	0	0	0	0	0	0	0.14
8d-21	Dysaphis leefmansi	monoecious	2021-06-23	Dobieszowice	secondary	Heracleum sp.	L. niger	99.86	0	0	0	0	0	0	0	0	0	0	0.14
16d-21	Dysaphis newskyi	monoecious	2021-07-02	Wesoła	secondary	Valeriana officinalis	L. niger	93.79	0	0	0	0	5.28	0	0	0	0	0	0.93
36-20	Dysaphis plantaginea	heteroecious	2019-06-06	Imielin	primary	Malus domestica	without ants	98.49	0	0	0	0	0	0	0	0	0	0	1.51
50	Dysaphis plantaginea	heteroecious	2019-06-11	Izby	primary	Malus domestica	without ants	99.31	0	0	0	0	0	0	0	0	0	0	0.69
10d-21	Dysaphis plantaginea	heteroecious	2021-07-02	Wesoła	primary	Malus domestica	L. niger	97.43	2.56	0	0	0	0	0	0	0	0	0	0.01
8d-21	Dysaphis plantaginea	heteroecious	2021-06-24	Dobieszowice Szkoła	primary	Malus domestica	L. niger	99.87	0	0	0	0	0	0	0	0	0	0	0.13
9d-21	Dysaphis plantaginea	heteroecious	2021-06-24	Dobieszowice Szkoła	primary	Malus domestica	L. niger	99.93	0	0	0	0	0	0	0	0	0	0	0.07
1-21	Dysaphis plantaginea	heteroecious	2021-05-27	Katowice Ligota	primary	Malus domestica	L. niger	99.91	0	0	0	0	0	0	0	0	0	0	0.09
40	Dysaphis plantaginea	heteroecious	2019-06-11	Izby	primary	Malus domestica	L. niger	99.98	0	0	0	0	0	0	0	0	0	0	0.02
52	Dysaphis plantaginea	heteroecious	2019-06-12	Libusza	primary	Malus domestica	L. niger	99.89	0	0	0	0	0	0	0	0	0	0	0.11
70	Dysaphis plantaginea	heteroecious	2019-06-14	Wapienne	primary	Malus domestica	L. niger	99.99	0	0	0	0	0	0	0	0	0	0	0.01
5-21	Dysaphis plantaginea	heteroecious	2021-05-27	Dobieszowice	primary	Malus domestica	L. niger	99.94	0	0	0	0	0	0	0	0	0	0	0.06
2-21	Dysaphis plantaginea	heteroecious	2021-05-26	Dobieszowice	primary	Malus domestica	L. niger	99.79	0	0	0	0	0	0	0	0	0	0	0.21
48	Dysaphis plantaginea	heteroecious	2019-06-13	Izby	primary	Malus domestica	L. niger	99.74	0	0	0	0	0	0	0	0	0	0	0.26
13-21	Dysaphis plantaginea	heteroecious	2021-05-29	Dobieszowice	primary	Malus domestica	L. niger	96	0	0	0	0	0	2.96	0	0	0	0	1.04
10-19	Dysaphis pyri	heteroecious	2019-05-10	Imielin	primary	Pyrus communis	without ants	99.79	0	0	0	0	0	0	0	0	0	0	0.21
20d-21	Dysaphis ranunculi	heteroecious	2021-07-03	Piekary Śląskie	secondary	Ranunculus sp.	L. niger	88.73	0	10.81	0	0	0	0	0	0	0	0	0.46
17d-21	Dysaphis ranunculi	heteroecious	2021-07-03	Piekary Śląskie	secondary	Ranunculus sp.	L. platythorax	99.01	0	0	0	0	0	0	0	0	0	0	0.99
19d-21	Dysaphis ranunculi	heteroecious	2021-07-03	Piekary Śląskie	secondary	Ranunculus sp.	L. platythorax	84.33	0	12.76	0	0	0	0	0	0	0	0	2.91
18d-21	Dysaphis ranunculi	heteroecious	2021-07-03	Piekary Śląskie	secondary	Ranunculus sp.	Myrmica sp.	97.98	0	0	0	0	0	0	0	0	1.83	0	0.19
10-21	Dysaphis sorbi	heteroecious	2021-05-29	Katowice Ligota	primary	Sorbus aucuparia	without ants	99.86	0	0	0	0	0	0	0	0	0	0	0.14
12-21	Dysaphis sorbi	heteroecious	2021-05-29	Katowice Ligota	primary	Sorbus aucuparia	L. niger	34.22	65.41	0	0	0	0	0	0	0	0	0	0.37
4-21	Dysaphis sorbi	heteroecious	2021-05-27	Imielin	primary	Sorbus aucuparia	L. niger	99.98	0	0	0	0	0	0	0	0	0	0	0.02
3-21	Dysaphis sorbi	heteroecious	2021-05-27	Dobieszowice	primary	Sorbus aucuparia	L. niger	99.84	0	0	0	0	0	0	0	0	0	0	0.16
11-21	Dysaphis sorbi	heteroecious	2021-05-29	Dobieszowice	primary	Sorbus aucuparia	L. niger	99.83	0	0	0	0	0	0	0	0	0	0	0.17
