# Supplementary material for: Microbiome of the Aphid Genus Dysaphis Börner (Hemiptera: Aphidinae) and Its Relation to Ant Attendance
Source: Insects. 2022 Nov 26;13(12):1089. doi: 10.3390/insects13121089 (PMC9781600; doi:10.3390/insects13121089)
Supplement: Supplementary file 1 [file insects-13-01089-s001.zip › Table S2.xlsx]

## Sheet: Table S2
	Table S2
	Observational statistics per sample
#OTU ID	1d-21	1-21	2-21	3-21	4-21	5-21	8-19	8d-21	9d-21	9-21	10-19	10-21	10d-21	11d-21	11-21	12d-21	12-21	13-21	13d-21	14d-21	15-20	15d-21	16-19	16-20	16d-21	17-20	17d-21	18d-21	19-20	19d-21	20d-21	22-19	23-20	26-20	32-19	33-19	36-19	40	48	50	52	70	a8d-21	taxonomy
CP002699.275742.277245	75610	1612	1570	156	207	1791	76074	1480	1444	62415	36	291	1469	60408	264	70583	85	4324	57283	77200	73521	50822	123889	44920	789	69027	74006	51829	2036	53533	51506	52299	73023	88232	85913	104100	562	417	374	453	407	506	42388	d__Bacteria; p__Proteobacteria; c__Gammaproteobacteria; o__Enterobacterales; f__Morganellaceae; g__Buchnera; s__Buchnera_aphidicola
New.ReferenceOTU15	61	82970	91398	36	136	92508	10	95874	92212	34	39	169	82411	51	87	53	29	4809	86	53	48	44	15	26	57	37	93	19	58	25	36	10	100	40	15	28	15	108313	95068	102783	103144	143845	88	d__Bacteria; p__Proteobacteria; c__Gammaproteobacteria; o__Enterobacterales; f__Morganellaceae; g__Buchnera; s__Buchnera_aphidicola
New.ReferenceOTU73	7	72	29	91533	102394	15	0	18	22	36	0	82327	35	4	87035	4	28311	19	114	16	45	638	0	3	84	9	24	39	15	5	15	0	1	39	0	0	2	0	0	0	0	0	11	d__Bacteria; p__Proteobacteria; c__Gammaproteobacteria; o__Enterobacterales; f__Morganellaceae; g__Buchnera; s__Buchnera_aphidicola
New.ReferenceOTU10	4004	52	35	18	17	64	16682	26	31	11971	4	48	36	15288	20	17490	8	212	10951	19310	13904	18308	27379	8948	22769	13301	14526	10787	185	10153	26969	11717	17813	3223	17683	23204	0	1	5	6	3	2	7991	d__Bacteria; p__Proteobacteria; c__Gammaproteobacteria; o__Enterobacterales; f__Morganellaceae; g__Buchnera; s__Buchnera_aphidicola
New.ReferenceOTU161	11	19	12	18	31	10	0	7	17	6	142845	33	16	4	38	5	6	4	8	2	4	19	3	3	1	1	2	6	3	1	2	1	1	6	1	0	1	2	3	14	13	1	1	d__Bacteria; p__Proteobacteria; c__Gammaproteobacteria; o__Enterobacterales; f__Morganellaceae; g__Buchnera; s__Buchnera_aphidicola
New.CleanUp.ReferenceOTU65032	0	0	0	0	0	0	2	0	0	0	4	0	0	0	0	0	0	3	0	0	1	0	3	8	0	12	0	0	3	0	0	11	14	0	1	1	125562	0	2	2	4	4	0	d__Bacteria; p__Proteobacteria; c__Gammaproteobacteria; o__Enterobacterales; f__Morganellaceae; g__Buchnera; s__Buchnera_aphidicola
New.CleanUp.ReferenceOTU6467	4	5	2	28	39	7	21	3	25	69	0	43	3	0	27	21	6	1	5	7	73	128	22	47	64	45	45	53	85389	31	100	0	1	4	26	18	0	0	0	0	0	0	27	d__Bacteria; p__Proteobacteria; c__Gammaproteobacteria; o__Enterobacterales; f__Morganellaceae; g__Buchnera; s__Buchnera_aphidicola
New.ReferenceOTU77	0	0	1	0	0	1	1	0	1	0	0	0	0	2	0	2	0	447	3511	0	0	0	2	2	0	11	24	1	1	10157	10028	33093	8	1	0	1	1	0	0	0	0	0	6614	d__Bacteria; p__Proteobacteria; c__Gammaproteobacteria; o__Enterobacterales; f__Morganellaceae; g__Candidatus_Regiella; s__Candidatus_Regiella
GU394001.1.1478	3	5	4	13	0	0	0	31	1	6	0	0	1944	6	0	0	55315	1	366	19	5	31	0	0	10	18	20	5	2	1	3	1	3	13	0	2	25	3	0	0	0	0	6	d__Bacteria; p__Proteobacteria; c__Gammaproteobacteria; o__Enterobacterales; f__Yersiniaceae; g__Serratia; s__uncultured_bacterium
CP021659.2155112.2156664	0	0	0	0	1	0	11657	0	0	12845	0	1	0	0	2	0	0	1	0	0	2	0	0	8423	0	9674	0	0	0	0	0	0	0	2	3	382	0	0	0	0	0	0	0	d__Bacteria; p__Proteobacteria; c__Gammaproteobacteria; o__Enterobacterales; f__Yersiniaceae; g__Serratia; s__Candidatus_Fukatsuia
New.ReferenceOTU46	0	4	1	2	3	1	0	3	2	0	0	3	4	0	1	1	0	37211	5	4	1	9	0	23	7	0	5	5	2	2	6	0	0	0	0	0	0	0	0	1	0	0	0	d__Bacteria; p__Proteobacteria; c__Gammaproteobacteria; o__Enterobacterales; f__Morganellaceae; g__Buchnera; s__Buchnera_aphidicola
New.ReferenceOTU34	391	4	9	1	3	6	19	0	6	1774	0	4	6	1680	3	2008	1	20	1260	2240	2181	1799	30	1334	772	1928	2351	1705	42	1639	2047	11	2145	362	31	19	0	0	0	0	0	0	1193	d__Bacteria; p__Proteobacteria; c__Gammaproteobacteria; o__Enterobacterales; f__Morganellaceae; g__Buchnera; s__Buchnera_aphidicola
New.ReferenceOTU169	302	2	3	3	1	3	17	1	2	1700	0	0	2	1622	1	1842	1	15	1108	1906	2004	1705	11	1223	799	1748	2398	1708	31	1730	2114	11	1911	323	7	5	0	0	0	0	0	0	1048	d__Bacteria; p__Proteobacteria; c__Gammaproteobacteria; o__Enterobacterales; f__Morganellaceae; g__Buchnera; s__Buchnera_aphidicola
New.CleanUp.ReferenceOTU24554	3	2144	1418	0	3	1736	0	1979	1408	0	2	4	1565	3	0	7	1	123	5	2	2	2	2	3	3	0	6	2	2	1	2	2	4	1	2	0	0	3007	3254	2911	3265	3938	8	d__Bacteria; p__Proteobacteria; c__Gammaproteobacteria; o__Enterobacterales; f__Morganellaceae; g__Buchnera; s__Buchnera_aphidicola
New.CleanUp.ReferenceOTU12127	41	0	3	0	1	1	9	2	5	1019	1	2	1	3	2	0	0	7	9	3	2224	1829	4985	1485	150	2099	251	204	3	220	305	0	2	49	3152	4367	0	0	0	1	0	0	1319	d__Bacteria; p__Proteobacteria; c__Gammaproteobacteria; o__Enterobacterales; f__Morganellaceae; g__Buchnera; s__Buchnera_aphidicola
New.CleanUp.ReferenceOTU3058	28	12	4	7	16	12	3337	12	8	884	0	28	3	1	8	3	2	6	12	7	6	1842	5	7	6713	7	2019	1552	4	1460	4498	1	0	33	2	10	0	0	1	1	1	3	7	d__Bacteria; p__Proteobacteria; c__Gammaproteobacteria; o__Enterobacterales; f__Morganellaceae; g__Buchnera; s__Buchnera_aphidicola
CP017606.1148850.1150405	0	0	0	0	0	0	0	0	0	0	0	0	0	0	0	0	0	0	0	0	0	0	0	0	0	1	0	0	1	0	0	17739	0	0	0	0	0	0	0	0	0	0	0	d__Bacteria; p__Proteobacteria; c__Gammaproteobacteria; o__Enterobacterales; f__Morganellaceae; g__Candidatus_Hamiltonella; s__Candidatus_Hamiltonella
New.ReferenceOTU118	1	3	0	2777	3354	2	0	1	0	0	0	2591	1	0	2456	0	864	0	1	0	2	28	0	0	4	1	0	2	0	0	1	0	0	1	0	0	0	0	0	0	0	0	0	d__Bacteria; p__Proteobacteria; c__Gammaproteobacteria; o__Enterobacterales; f__Morganellaceae; g__Buchnera; s__Buchnera_aphidicola
New.CleanUp.ReferenceOTU51421	15	9	0	2711	3411	0	0	2	2	21	0	2714	2	3	2062	6	768	5	11	8	27	33	0	9	58	9	15	37	45	12	15	0	1	16	0	0	0	0	0	0	0	0	4	d__Bacteria; p__Proteobacteria; c__Gammaproteobacteria; o__Enterobacterales; f__Morganellaceae; g__Buchnera; s__Buchnera_aphidicola
New.ReferenceOTU100	365	0	1	0	0	0	560	0	0	272	0	0	0	490	0	544	0	16	405	612	83	173	144	62	299	105	570	460	0	399	487	87	592	366	118	119	0	0	0	0	0	0	59	d__Bacteria; p__Proteobacteria; c__Gammaproteobacteria; o__Enterobacterales; f__Morganellaceae; g__Buchnera; s__Buchnera_aphidicola
AY837731.1.1484	0	0	0	0	0	0	0	0	1	0	0	0	0	0	0	0	0	0	0	727	0	0	0	0	0	0	0	0	6274	0	0	0	0	0	0	0	0	0	0	0	0	0	0	d__Bacteria; p__Firmicutes; c__Bacilli; o__Entomoplasmatales; f__Spiroplasmataceae; g__Spiroplasma; s__uncultured_bacterium
New.ReferenceOTU132	97	0	0	0	0	0	18	0	0	305	0	0	0	305	0	370	0	5	245	428	361	391	43	289	99	389	413	298	7	290	317	4	374	49	38	44	0	0	0	0	0	0	226	d__Bacteria; p__Proteobacteria; c__Gammaproteobacteria; o__Enterobacterales; f__Morganellaceae; g__Buchnera; s__Buchnera_aphidicola
New.ReferenceOTU119	0	675	467	0	0	460	0	582	556	0	0	1	421	1	0	0	0	51	2	1	0	0	0	0	2	0	4	0	0	1	0	0	1	0	0	0	0	352	406	301	358	454	0	d__Bacteria; p__Proteobacteria; c__Gammaproteobacteria; o__Enterobacterales; f__Morganellaceae; g__Buchnera; s__Buchnera_aphidicola
New.ReferenceOTU105	42	0	0	0	1	1	233	0	1	271	0	0	0	187	0	206	0	2	104	195	258	221	61	173	148	246	435	293	168	276	397	3	197	39	17	41	0	0	0	0	0	0	141	d__Bacteria; p__Proteobacteria; c__Gammaproteobacteria; o__Enterobacterales; f__Morganellaceae; g__Buchnera; s__Buchnera_aphidicola
New.ReferenceOTU101	70	0	0	0	0	1	12	0	0	47	0	0	0	0	0	0	0	4	9	0	93	68	64	62	26	74	20	14	1	17	31	3501	1	84	47	58	0	0	0	0	0	0	42	d__Bacteria; p__Proteobacteria; c__Gammaproteobacteria; o__Enterobacterales; f__Morganellaceae; g__Buchnera; s__Buchnera_aphidicola
New.ReferenceOTU137	0	1	1	4	0	0	0	3	0	3	0	0	129	0	0	0	3576	0	29	2	0	0	0	0	0	2	1	3	1	0	0	0	0	2	0	0	3	0	0	0	0	0	0	d__Bacteria; p__Proteobacteria; c__Gammaproteobacteria; o__Enterobacterales; f__Yersiniaceae; g__Serratia; s__uncultured_bacterium
New.ReferenceOTU85	0	0	0	0	0	0	631	0	0	1146	0	0	0	0	0	0	0	0	0	0	0	0	0	856	0	932	0	0	0	0	0	0	1	0	0	13	0	0	0	0	0	0	0	d__Bacteria; p__Proteobacteria; c__Gammaproteobacteria; o__Enterobacterales; f__Yersiniaceae; g__Serratia; s__Candidatus_Fukatsuia
New.ReferenceOTU102	1	0	0	0	0	0	2	0	0	135	0	0	0	3	0	0	0	0	2	4	386	205	607	246	1	343	2	0	1	1	1	1	0	0	504	613	0	0	0	0	0	0	174	d__Bacteria; p__Proteobacteria; c__Gammaproteobacteria; o__Enterobacterales; f__Morganellaceae; g__Buchnera; s__Buchnera_aphidicola
New.ReferenceOTU3	0	1	0	771	882	0	0	0	0	2	0	726	0	0	495	0	239	0	0	0	1	3	0	0	3	0	0	1	0	0	1	0	0	1	0	0	0	0	0	0	0	0	0	d__Bacteria; p__Proteobacteria; c__Gammaproteobacteria; o__Enterobacterales; f__Morganellaceae; g__Buchnera; s__Buchnera_aphidicola
New.ReferenceOTU57	66	4	10	1	6	12	66	6	5	169	4	7	7	217	7	235	2	16	127	207	133	159	109	108	32	182	172	83	2	127	142	32	196	60	51	51	0	1	0	2	0	1	101	d__Bacteria; p__Proteobacteria; c__Gammaproteobacteria; o__Enterobacterales; f__Morganellaceae; g__Buchnera; s__Buchnera_aphidicola
New.ReferenceOTU175	105	2	2	18	23	2	73	0	3	132	37	28	2	99	38	151	8	13	92	189	166	134	84	118	50	127	151	114	5	110	159	49	135	85	68	102	0	0	0	0	0	0	62	d__Bacteria; p__Proteobacteria; c__Gammaproteobacteria; o__Enterobacterales; f__Morganellaceae; g__Buchnera; s__Buchnera_aphidicola
New.ReferenceOTU37	90	0	0	0	0	0	384	1	0	46	0	0	0	67	0	68	0	1	57	68	48	60	508	34	22	55	78	65	2	53	83	288	83	57	179	298	0	0	0	0	0	0	27	d__Bacteria; p__Proteobacteria; c__Gammaproteobacteria; o__Enterobacterales; f__Morganellaceae; g__Buchnera; s__Buchnera_aphidicola
New.ReferenceOTU149	0	0	0	0	0	0	0	0	0	0	2310	0	0	0	0	0	0	0	0	0	0	0	0	0	0	0	0	0	0	0	0	0	0	0	0	0	0	0	0	0	0	0	0	d__Bacteria; p__Proteobacteria; c__Gammaproteobacteria; o__Enterobacterales; f__Morganellaceae; g__Buchnera; s__Buchnera_aphidicola
New.ReferenceOTU67	42	0	0	0	0	0	18	0	0	147	0	0	1	148	0	161	0	3	94	166	147	159	36	110	54	158	168	105	0	120	125	15	121	38	25	36	0	0	0	0	0	0	93	d__Bacteria; p__Proteobacteria; c__Gammaproteobacteria; o__Enterobacterales; f__Morganellaceae; g__Buchnera; s__Buchnera_aphidicola
New.ReferenceOTU0	145	0	0	2	1	1	55	1	0	87	0	2	1	81	0	22	0	9	112	103	118	113	44	215	128	156	119	77	1	66	114	27	98	24	44	60	0	0	0	0	0	0	47	d__Bacteria; p__Proteobacteria; c__Gammaproteobacteria; o__Enterobacterales; f__Yersiniaceae; g__Serratia; s__Candidatus_Fukatsuia
AB780460.1.1462	0	0	0	0	0	0	0	0	0	0	0	0	1	2	0	0	0	8	123	0	0	0	0	0	0	1	0	0	0	391	489	774	1	0	0	0	0	0	0	0	0	0	264	d__Bacteria; p__Proteobacteria; c__Gammaproteobacteria; o__Enterobacterales; f__Morganellaceae; g__Candidatus_Regiella; s__Candidatus_Regiella
AB176187.1.1435	26	24	2	27	4	18	0	48	24	12	0	58	29	219	66	20	1	3	38	75	0	30	0	0	15	0	261	770	0	20	181	0	0	0	0	0	0	0	0	0	0	0	3	d__Bacteria; p__Proteobacteria; c__Gammaproteobacteria; o__Burkholderiales; f__Comamonadaceae; g__Pelomonas; s__uncultured_bacterium
JN384085.1.1222	0	0	0	0	0	0	0	0	0	0	0	0	0	0	0	0	0	0	0	0	0	0	0	0	1810	0	0	0	0	0	0	0	0	0	0	2	0	0	0	0	3	0	0	d__Bacteria; p__Proteobacteria; c__Alphaproteobacteria; o__Rickettsiales; f__Anaplasmataceae; g__Wolbachia; s__Wolbachia_endosymbiont
AF534195.1.1461	0	0	0	0	0	0	0	0	0	0	0	0	0	0	0	0	0	0	0	0	0	0	0	0	0	0	3	0	0	0	1	1807	0	0	0	0	0	0	0	1	0	0	0	d__Bacteria; p__Proteobacteria; c__Gammaproteobacteria; o__Pseudomonadales; f__Moraxellaceae; g__Acinetobacter; s__Acinetobacter_sp.
New.ReferenceOTU123	0	0	0	0	0	0	0	0	0	0	0	0	0	0	0	0	0	282	0	0	0	2	0	0	0	0	0	0	0	0	0	0	0	0	0	0	1478	0	1	0	0	0	0	d__Bacteria; p__Proteobacteria; c__Gammaproteobacteria; o__Enterobacterales; f__Morganellaceae; g__Buchnera; s__Buchnera_aphidicola
New.ReferenceOTU92	0	0	0	0	0	0	0	0	0	0	0	0	0	0	0	0	0	0	0	0	0	0	0	0	0	0	0	0	0	0	0	0	0	0	0	0	1735	0	0	0	0	0	0	d__Bacteria; p__Proteobacteria; c__Gammaproteobacteria; o__Enterobacterales; f__Morganellaceae; g__Buchnera; s__Buchnera_aphidicola
New.ReferenceOTU126	1	0	0	0	0	0	2	0	0	72	0	0	0	0	0	0	0	0	1	2	213	140	304	156	0	198	2	1	0	0	1	1	2	0	216	296	0	0	0	0	0	0	118	d__Bacteria; p__Proteobacteria; c__Gammaproteobacteria; o__Enterobacterales; f__Morganellaceae; g__Buchnera; s__Buchnera_aphidicola
New.CleanUp.ReferenceOTU64311	4	143	121	0	6	120	5	136	119	21	1	10	88	3	4	6	0	11	3	7	69	41	43	41	4	48	8	3	5	2	4	2	7	13	45	55	1	57	85	79	84	104	29	d__Bacteria; p__Proteobacteria; c__Gammaproteobacteria; o__Enterobacterales; f__Morganellaceae; g__Buchnera; s__Buchnera_aphidicola
New.CleanUp.ReferenceOTU27832	9	0	0	0	0	0	0	0	0	38	0	0	0	0	1	0	0	0	8	0	59	59	426	47	0	75	0	0	0	0	0	8	0	5	189	263	0	1	0	0	0	0	149	d__Bacteria; p__Proteobacteria; c__Gammaproteobacteria; o__Enterobacterales; f__Morganellaceae; g__Buchnera; s__Buchnera_aphidicola
KF751204.1.1502	0	0	0	0	0	0	0	0	0	0	0	0	0	0	0	0	0	1330	0	0	0	0	0	0	0	0	0	0	0	0	0	0	0	0	0	0	0	0	0	0	0	0	0	d__Bacteria; p__Proteobacteria; c__Gammaproteobacteria; o__Orbales; f__Orbaceae; g__Gilliamella
New.CleanUp.ReferenceOTU6882	1	0	0	0	0	0	0	0	0	0	1007	0	0	0	0	0	0	0	1	1	0	1	0	0	0	0	1	0	0	0	0	0	0	0	1	1	1	0	0	1	0	0	1	d__Bacteria; p__Proteobacteria; c__Gammaproteobacteria; o__Enterobacterales; f__Morganellaceae; g__Buchnera; s__Buchnera_aphidicola
New.ReferenceOTU110	1	0	0	0	0	0	1	0	0	25	0	0	0	0	0	0	0	0	0	0	56	56	362	28	0	72	0	0	0	0	0	1	0	0	142	197	0	0	0	0	0	0	28	d__Bacteria; p__Proteobacteria; c__Gammaproteobacteria; o__Enterobacterales; f__Morganellaceae; g__Buchnera; s__Buchnera_aphidicola
CP012352.621451.622987	5	15	18	39	1	17	28	10	19	13	95	8	7	5	10	4	0	1	10	17	13	9	173	10	5	13	39	32	8	3	10	22	16	7	4	2	50	2	39	62	53	10	5	d__Bacteria; p__Actinobacteriota; c__Actinobacteria; o__Propionibacteriales; f__Propionibacteriaceae; g__Cutibacterium; s__uncultured_bacterium
New.ReferenceOTU69	2	0	0	0	0	0	43	0	0	43	0	1	0	5	0	10	0	2	17	13	9	3	22	36	0	37	4	8	0	72	57	320	9	6	16	22	0	0	0	0	0	0	141	d__Bacteria; p__Proteobacteria; c__Gammaproteobacteria; o__Enterobacterales; f__Morganellaceae; g__Buchnera; s__Buchnera_aphidicola
New.CleanUp.ReferenceOTU71502	0	0	0	0	0	0	0	0	0	0	0	0	0	0	0	0	0	0	0	0	0	0	0	0	0	0	0	0	894	0	1	0	0	0	0	0	0	0	0	0	0	0	0	d__Bacteria; p__Firmicutes; c__Bacilli; o__Entomoplasmatales; f__Spiroplasmataceae; g__Spiroplasma; s__uncultured_bacterium
New.CleanUp.ReferenceOTU72584	0	0	0	0	0	0	0	0	0	73	0	1	0	0	0	0	0	0	0	0	230	143	2	153	0	169	1	2	3	0	1	0	0	0	1	2	0	0	0	0	0	0	112	d__Bacteria; p__Proteobacteria; c__Gammaproteobacteria; o__Enterobacterales; f__Morganellaceae; g__Buchnera; s__Buchnera_aphidicola
New.CleanUp.ReferenceOTU29980	7	0	0	0	0	0	308	0	0	181	0	0	0	0	1	0	0	1	3	0	1	2	2	12	5	83	52	32	1	56	101	0	1	6	2	0	0	0	0	0	0	0	1	d__Bacteria; p__Proteobacteria; c__Gammaproteobacteria; o__Enterobacterales; f__Morganellaceae; g__Buchnera; s__Buchnera_aphidicola
New.ReferenceOTU18	9	0	0	0	0	1	13	0	0	36	0	1	0	10	0	12	0	2	4	11	73	58	131	60	0	69	18	2	0	10	10	19	17	13	77	127	0	0	0	0	0	0	39	d__Bacteria; p__Proteobacteria; c__Gammaproteobacteria; o__Enterobacterales; f__Morganellaceae; g__Buchnera; s__Buchnera_aphidicola
DQ532168.1.1495	11	11	0	15	2	9	0	17	5	3	0	29	11	80	30	10	2	0	15	33	0	9	0	0	10	0	89	305	0	11	67	0	0	0	0	0	0	0	0	0	0	0	6	d__Bacteria; p__Proteobacteria; c__Gammaproteobacteria; o__Burkholderiales; f__Comamonadaceae; g__Pelomonas; s__uncultured_bacterium
New.ReferenceOTU33	0	0	0	0	0	0	0	0	0	0	0	0	0	0	0	0	0	0	0	0	0	0	0	0	0	0	0	0	0	0	0	0	0	0	0	0	707	0	0	0	0	0	0	d__Bacteria; p__Proteobacteria; c__Gammaproteobacteria; o__Enterobacterales; f__Morganellaceae; g__Buchnera; s__Buchnera_aphidicola
New.ReferenceOTU35	0	0	0	0	0	0	1	0	0	10	0	0	0	0	0	0	0	0	0	0	20	29	265	15	1	22	0	1	0	1	0	0	0	1	124	149	0	0	0	0	0	0	22	d__Bacteria; p__Proteobacteria; c__Gammaproteobacteria; o__Enterobacterales; f__Morganellaceae; g__Buchnera; s__Buchnera_aphidicola
New.ReferenceOTU128	17	0	0	0	0	0	47	0	0	22	0	0	0	15	0	23	0	0	12	17	13	21	37	6	13	9	29	22	1	11	224	17	24	13	26	25	0	0	0	0	0	0	11	d__Bacteria; p__Proteobacteria; c__Gammaproteobacteria; o__Enterobacterales; f__Morganellaceae; g__Buchnera; s__Buchnera_aphidicola
New.CleanUp.ReferenceOTU57572	3	1	0	84	126	0	0	0	3	8	0	140	3	1	96	1	30	6	4	4	13	11	0	3	20	4	18	11	28	12	14	0	1	4	0	0	0	0	0	0	0	0	2	d__Bacteria; p__Proteobacteria; c__Gammaproteobacteria; o__Enterobacterales; f__Morganellaceae; g__Buchnera; s__Buchnera_aphidicola
New.ReferenceOTU45	0	0	0	0	0	0	442	0	0	64	0	0	0	0	0	0	0	0	0	0	0	0	0	71	0	52	0	0	0	0	0	0	0	0	0	4	0	0	0	0	0	0	0	d__Bacteria; p__Proteobacteria; c__Gammaproteobacteria; o__Enterobacterales; f__Yersiniaceae; g__Serratia; s__Candidatus_Fukatsuia
New.ReferenceOTU48	0	0	0	11	7	0	0	0	0	0	0	6	0	0	11	0	597	0	0	0	0	0	0	0	0	0	0	0	0	0	0	0	0	0	0	0	0	0	0	0	0	0	0	d__Bacteria; p__Proteobacteria; c__Gammaproteobacteria; o__Enterobacterales; f__Morganellaceae; g__Buchnera; s__Buchnera_aphidicola
New.ReferenceOTU109	11	0	0	0	0	0	21	0	0	26	0	0	0	6	0	10	0	6	15	9	41	35	22	29	78	48	50	42	2	27	49	3	5	25	14	18	0	0	0	0	0	0	19	d__Bacteria; p__Proteobacteria; c__Gammaproteobacteria; o__Enterobacterales; f__Morganellaceae; g__Buchnera; s__Buchnera_aphidicola
CP012870.431955.433510	0	0	0	0	0	0	0	0	0	0	0	0	0	0	0	0	0	0	0	0	0	0	0	0	0	0	0	0	0	0	0	0	0	0	0	0	0	0	0	589	0	0	0	d__Bacteria; p__Proteobacteria; c__Gammaproteobacteria; o__Enterobacterales; f__Enterobacteriaceae; g__Escherichia-Shigella; s__Escherichia_coli
New.ReferenceOTU115	18	0	0	0	0	0	1	0	0	11	0	0	0	0	0	0	0	0	2	1	38	39	176	18	0	40	1	0	0	0	0	26	0	11	74	103	0	0	0	0	0	0	27	d__Bacteria; p__Proteobacteria; c__Gammaproteobacteria; o__Enterobacterales; f__Morganellaceae; g__Buchnera; s__Buchnera_aphidicola
New.ReferenceOTU8	30	0	0	0	0	0	119	0	0	8	0	0	0	33	0	58	0	0	18	47	2	4	6	3	1	1	28	15	0	18	28	77	49	17	4	3	0	0	0	0	0	0	3	d__Bacteria; p__Proteobacteria; c__Gammaproteobacteria; o__Enterobacterales; f__Morganellaceae; g__Buchnera; s__Buchnera_aphidicola
New.ReferenceOTU99	0	0	0	0	0	0	0	0	0	0	0	0	0	0	0	1	0	0	0	0	0	1	0	0	0	0	0	0	504	0	0	0	0	0	0	0	0	0	0	0	0	0	0	d__Bacteria; p__Proteobacteria; c__Gammaproteobacteria; o__Enterobacterales; f__Morganellaceae; g__Buchnera; s__Buchnera_aphidicola
New.ReferenceOTU153	0	0	0	0	0	0	128	0	0	124	0	0	0	0	0	0	0	0	0	0	0	0	0	94	0	133	0	0	0	0	0	0	0	0	0	11	0	0	0	0	0	0	0	d__Bacteria; p__Proteobacteria; c__Gammaproteobacteria; o__Enterobacterales; f__Yersiniaceae; g__Serratia; s__Candidatus_Fukatsuia
FJ655523.1.1506	0	0	0	0	0	0	0	0	0	0	0	0	1	0	0	0	422	0	0	0	0	0	0	0	0	0	0	0	0	0	0	0	0	0	0	0	0	0	0	0	0	0	0	d__Bacteria; p__Proteobacteria; c__Gammaproteobacteria; o__Enterobacterales; f__Yersiniaceae; g__Serratia; s__uncultured_bacterium
New.ReferenceOTU177	5	0	0	0	0	0	157	0	0	25	0	0	0	0	0	0	0	0	1	0	0	12	1	0	18	0	45	31	1	29	74	1	1	2	0	0	0	0	0	0	0	0	1	d__Bacteria; p__Proteobacteria; c__Gammaproteobacteria; o__Enterobacterales; f__Morganellaceae; g__Buchnera; s__Buchnera_aphidicola
New.CleanUp.ReferenceOTU37007	0	0	0	0	0	0	0	0	0	1	0	0	0	1	0	0	0	343	1	0	1	5	0	10	9	1	4	5	5	1	7	0	0	0	0	0	0	0	0	0	0	0	0	d__Bacteria; p__Proteobacteria; c__Gammaproteobacteria; o__Enterobacterales; f__Morganellaceae; g__Buchnera; s__Buchnera_aphidicola
New.CleanUp.ReferenceOTU48997	0	0	0	0	0	0	0	0	0	0	0	0	0	0	0	0	0	6	13	0	0	0	0	0	0	0	0	0	0	49	70	185	0	0	0	0	0	0	0	0	0	0	65	d__Bacteria; p__Proteobacteria; c__Gammaproteobacteria; o__Enterobacterales; f__Morganellaceae; g__Candidatus_Regiella; s__Candidatus_Regiella
New.ReferenceOTU106	4	0	0	0	0	0	20	0	0	13	0	0	0	22	0	18	0	0	14	17	19	8	32	13	3	18	19	16	0	17	16	15	24	6	32	27	0	0	0	0	0	0	8	d__Bacteria; p__Proteobacteria; c__Gammaproteobacteria; o__Enterobacterales; f__Morganellaceae; g__Buchnera; s__Buchnera_aphidicola
New.ReferenceOTU27	13	0	0	0	0	0	46	0	0	15	0	0	0	14	0	23	0	0	14	20	1	6	0	2	26	1	45	31	0	45	32	13	22	10	0	1	0	0	0	0	0	0	0	d__Bacteria; p__Proteobacteria; c__Gammaproteobacteria; o__Enterobacterales; f__Morganellaceae; g__Buchnera; s__Buchnera_aphidicola
New.CleanUp.ReferenceOTU75623	0	0	0	0	0	0	0	0	0	0	0	0	0	0	0	0	0	3	0	0	0	0	0	0	0	1	0	0	0	96	155	55	0	0	0	0	0	0	0	0	0	0	67	d__Bacteria; p__Proteobacteria; c__Gammaproteobacteria; o__Enterobacterales; f__Morganellaceae; g__Candidatus_Regiella; s__Candidatus_Regiella
New.CleanUp.ReferenceOTU263	0	0	0	0	0	0	1	0	0	9	0	0	0	0	0	0	0	0	0	0	11	17	132	9	0	20	1	1	1	0	0	1	0	1	72	91	0	0	0	0	0	0	6	d__Bacteria; p__Proteobacteria; c__Gammaproteobacteria; o__Enterobacterales; f__Morganellaceae; g__Buchnera; s__Buchnera_aphidicola
New.ReferenceOTU143	29	0	0	0	0	0	113	0	0	18	0	0	0	0	0	0	0	2	4	0	0	0	1	0	2	0	18	7	1	15	35	73	2	37	1	1	0	0	0	0	0	0	1	d__Bacteria; p__Proteobacteria; c__Gammaproteobacteria; o__Enterobacterales; f__Morganellaceae; g__Buchnera; s__Buchnera_aphidicola
New.CleanUp.ReferenceOTU37340	0	0	0	0	0	0	5	0	0	1	0	0	0	0	0	0	0	0	0	0	2	12	167	4	0	7	0	0	1	0	0	4	0	0	52	102	0	0	0	0	0	0	3	d__Bacteria; p__Proteobacteria; c__Gammaproteobacteria; o__Enterobacterales; f__Morganellaceae; g__Buchnera; s__Buchnera_aphidicola
New.ReferenceOTU84	10	0	0	0	0	0	20	0	0	14	0	0	0	9	0	22	0	0	8	23	13	20	31	10	5	12	25	6	0	10	21	7	20	12	25	14	0	0	0	0	0	0	11	d__Bacteria; p__Proteobacteria; c__Gammaproteobacteria; o__Enterobacterales; f__Morganellaceae; g__Buchnera; s__Buchnera_aphidicola
New.ReferenceOTU91	23	0	0	0	0	1	46	0	0	24	0	0	0	12	0	21	0	1	17	8	0	6	6	2	4	4	37	20	2	32	36	0	23	13	1	0	0	0	0	0	0	0	1	d__Bacteria; p__Proteobacteria; c__Gammaproteobacteria; o__Enterobacterales; f__Morganellaceae; g__Buchnera; s__Buchnera_aphidicola
New.CleanUp.ReferenceOTU31144	0	7	5	0	0	8	0	7	5	0	0	0	8	0	0	0	0	1	0	0	0	0	0	0	0	0	0	0	0	0	0	0	0	0	0	0	0	51	54	60	55	65	0	d__Bacteria; p__Proteobacteria; c__Gammaproteobacteria; o__Enterobacterales; f__Morganellaceae; g__Buchnera; s__Buchnera_aphidicola
New.ReferenceOTU74	7	0	0	0	0	0	15	0	0	12	0	0	0	11	0	4	0	0	12	16	35	8	4	15	23	10	25	32	0	20	21	8	9	8	6	13	0	0	0	0	0	0	4	d__Bacteria; p__Proteobacteria; c__Gammaproteobacteria; o__Enterobacterales; f__Morganellaceae; g__Buchnera; s__Buchnera_aphidicola
New.ReferenceOTU95	0	0	0	0	0	0	0	0	0	0	0	0	0	0	0	0	0	0	0	0	0	0	0	0	0	0	0	0	0	0	0	0	0	0	0	298	0	0	0	0	0	0	0	d__Bacteria; p__Proteobacteria; c__Gammaproteobacteria; o__Enterobacterales; f__Erwiniaceae; g__Erwinia; s__Erwinia_rhapontici
CP011246.2508993.2510465	0	0	0	0	0	0	0	0	0	0	0	0	0	0	0	3	0	0	1	0	1	0	10	0	4	2	0	0	0	3	0	10	0	3	0	0	255	0	0	0	0	0	0	d__Bacteria; p__Proteobacteria; c__Alphaproteobacteria; o__Rhizobiales; f__Rhizobiaceae; g__Allorhizobium-Neorhizobium-Pararhizobium-Rhizobium; s__Agrobacterium_radiobacter
New.ReferenceOTU104	1	0	0	0	0	0	0	0	0	11	0	0	0	0	0	0	0	0	0	0	42	20	48	20	0	37	0	0	0	0	0	0	0	0	37	47	0	0	0	0	0	0	29	d__Bacteria; p__Proteobacteria; c__Gammaproteobacteria; o__Enterobacterales; f__Morganellaceae; g__Buchnera; s__Buchnera_aphidicola
New.ReferenceOTU1	0	0	0	60	77	0	0	0	0	0	0	72	0	0	49	0	22	0	0	0	0	2	0	0	0	0	0	0	0	0	0	0	0	0	0	0	0	0	0	0	0	0	0	d__Bacteria; p__Proteobacteria; c__Gammaproteobacteria; o__Enterobacterales; f__Morganellaceae; g__Buchnera; s__Buchnera_aphidicola
CP021659.980808.982360	0	0	0	0	0	0	82	0	0	83	0	0	0	0	0	0	0	0	0	0	0	0	0	57	0	55	0	0	0	0	0	0	0	0	0	3	0	0	0	0	0	0	0	d__Bacteria; p__Proteobacteria; c__Gammaproteobacteria; o__Enterobacterales; f__Yersiniaceae; g__Serratia; s__Candidatus_Fukatsuia
New.CleanUp.ReferenceOTU4709	1	0	0	41	70	0	0	0	0	1	0	76	0	0	53	0	13	2	0	0	1	2	0	1	3	1	0	3	3	3	2	0	0	1	0	0	0	0	0	0	0	0	1	d__Bacteria; p__Proteobacteria; c__Gammaproteobacteria; o__Enterobacterales; f__Morganellaceae; g__Buchnera; s__Buchnera_aphidicola
New.ReferenceOTU154	5	0	0	0	0	0	8	0	0	15	0	0	0	15	0	16	0	0	16	11	15	6	24	6	2	10	15	5	0	6	14	5	15	10	23	20	0	0	0	0	0	0	6	d__Bacteria; p__Proteobacteria; c__Gammaproteobacteria; o__Enterobacterales; f__Morganellaceae; g__Buchnera; s__Buchnera_aphidicola
New.CleanUp.ReferenceOTU24143	0	0	0	0	0	0	0	1	0	0	0	0	0	0	0	0	0	0	20	0	1	2	3	0	0	1	0	0	0	0	5	135	0	0	1	2	0	0	0	0	1	0	86	d__Bacteria; p__Proteobacteria; c__Gammaproteobacteria; o__Enterobacterales; f__Morganellaceae; g__Buchnera; s__Buchnera_aphidicola
New.CleanUp.ReferenceOTU11092	12	0	0	0	0	0	135	0	0	11	0	0	0	0	0	0	0	0	1	0	0	2	6	1	10	0	25	7	1	10	26	0	0	6	2	1	0	0	0	0	0	0	0	d__Bacteria; p__Proteobacteria; c__Gammaproteobacteria; o__Enterobacterales; f__Morganellaceae; g__Buchnera; s__Buchnera_aphidicola
New.ReferenceOTU38	24	0	0	0	0	0	12	0	0	14	0	0	0	12	0	11	0	0	9	8	7	18	7	11	9	14	24	13	1	18	14	0	8	4	7	5	0	0	0	0	0	0	3	d__Bacteria; p__Proteobacteria; c__Gammaproteobacteria; o__Enterobacterales; f__Morganellaceae; g__Buchnera; s__Buchnera_aphidicola
New.ReferenceOTU171	4	0	0	0	0	0	19	0	0	6	0	0	0	12	0	15	0	0	13	18	15	4	8	7	0	9	7	10	0	4	4	21	12	6	25	28	0	0	0	0	0	0	4	d__Bacteria; p__Proteobacteria; c__Gammaproteobacteria; o__Enterobacterales; f__Morganellaceae; g__Buchnera; s__Buchnera_aphidicola
New.ReferenceOTU125	0	0	0	0	0	0	0	0	0	0	0	0	0	0	0	0	0	0	0	0	0	221	0	0	0	0	0	0	0	1	0	0	0	0	0	0	27	0	0	0	0	0	0	d__Bacteria; p__Bacteroidota; c__Bacteroidia; o__Flavobacteriales; f__Weeksellaceae; g__Chryseobacterium; s__Chryseobacterium_sp.
CP021659.2753266.2754817	0	0	0	0	0	0	67	0	0	74	0	0	0	0	0	0	0	0	0	0	0	0	0	63	0	44	0	0	0	0	0	0	0	0	0	0	0	0	0	0	0	0	0	d__Bacteria; p__Proteobacteria; c__Gammaproteobacteria; o__Enterobacterales; f__Yersiniaceae; g__Serratia; s__Candidatus_Fukatsuia
New.CleanUp.ReferenceOTU4195	0	0	0	0	0	0	240	0	0	1	0	0	0	0	0	0	0	0	0	0	0	0	0	0	0	0	0	0	0	0	0	0	0	0	0	0	0	0	0	0	0	0	0	d__Bacteria; p__Proteobacteria; c__Gammaproteobacteria; o__Enterobacterales; f__Yersiniaceae; g__Serratia; s__Candidatus_Fukatsuia
New.ReferenceOTU86	14	0	0	0	0	0	0	0	0	13	0	0	0	6	0	14	0	0	13	9	11	17	21	10	0	17	0	0	0	0	0	23	18	7	14	16	0	0	0	0	0	0	13	d__Bacteria; p__Proteobacteria; c__Gammaproteobacteria; o__Enterobacterales; f__Morganellaceae; g__Buchnera; s__Buchnera_aphidicola
New.ReferenceOTU152	7	0	0	0	0	0	14	0	0	9	0	0	0	7	0	13	0	0	10	6	12	7	33	4	4	9	5	5	0	8	9	9	15	1	14	22	0	0	0	0	0	0	11	d__Bacteria; p__Proteobacteria; c__Gammaproteobacteria; o__Enterobacterales; f__Morganellaceae; g__Buchnera; s__Buchnera_aphidicola
New.CleanUp.ReferenceOTU11561	0	0	0	0	0	0	0	0	0	1	0	0	0	0	0	0	0	10	37	0	0	0	0	0	0	3	0	0	0	7	157	4	0	0	0	0	0	0	0	0	0	0	15	d__Bacteria; p__Proteobacteria; c__Gammaproteobacteria; o__Enterobacterales; f__Morganellaceae; g__Candidatus_Regiella; s__Candidatus_Regiella
New.CleanUp.ReferenceOTU30923	0	10	5	0	0	8	0	9	8	0	0	0	1	0	0	0	0	0	0	0	0	0	0	0	0	0	0	0	0	0	0	0	0	0	0	0	0	40	40	32	42	38	0	d__Bacteria; p__Proteobacteria; c__Gammaproteobacteria; o__Enterobacterales; f__Morganellaceae; g__Buchnera; s__Buchnera_aphidicola
New.ReferenceOTU78	0	0	0	0	0	0	113	0	0	15	0	0	0	0	0	0	0	0	0	0	0	0	0	0	0	0	27	20	0	30	27	0	0	0	0	0	0	0	0	0	0	0	0	d__Bacteria; p__Proteobacteria; c__Gammaproteobacteria; o__Enterobacterales; f__Morganellaceae; g__Buchnera; s__Buchnera_aphidicola
New.CleanUp.ReferenceOTU4027	2	0	0	0	0	0	6	0	0	5	0	0	0	0	0	0	0	1	0	0	8	6	74	4	1	6	0	0	0	0	0	0	0	0	47	67	0	0	0	0	0	0	4	d__Bacteria; p__Proteobacteria; c__Gammaproteobacteria; o__Enterobacterales; f__Morganellaceae; g__Buchnera; s__Buchnera_aphidicola
New.ReferenceOTU60	0	0	0	0	0	0	0	0	0	0	0	0	21	0	0	0	194	0	6	1	0	0	0	0	0	0	0	1	0	0	0	0	0	0	0	0	0	0	0	0	0	0	0	d__Bacteria; p__Proteobacteria; c__Gammaproteobacteria; o__Enterobacterales; f__Yersiniaceae; g__Serratia; s__uncultured_bacterium
New.ReferenceOTU164	1	0	0	0	0	0	6	0	0	1	0	0	0	13	0	16	0	2	14	22	15	3	6	7	0	4	10	15	0	17	5	6	11	9	11	25	0	0	0	0	0	0	3	d__Bacteria; p__Proteobacteria; c__Gammaproteobacteria; o__Enterobacterales; f__Morganellaceae; g__Buchnera; s__Buchnera_aphidicola
New.CleanUp.ReferenceOTU41734	0	12	10	0	0	7	0	13	7	0	0	0	12	0	0	0	0	0	0	0	0	0	0	0	0	0	0	0	0	0	0	0	0	0	0	0	0	31	28	23	43	36	0	d__Bacteria; p__Proteobacteria; c__Gammaproteobacteria; o__Enterobacterales; f__Morganellaceae; g__Buchnera; s__Buchnera_aphidicola
New.ReferenceOTU103	0	0	0	0	0	0	82	0	0	15	0	0	0	0	0	1	0	0	0	1	0	6	4	1	6	2	31	17	0	20	26	1	2	1	0	3	0	0	0	0	0	0	0	d__Bacteria; p__Proteobacteria; c__Gammaproteobacteria; o__Enterobacterales; f__Morganellaceae; g__Buchnera; s__Buchnera_aphidicola
New.CleanUp.ReferenceOTU57837	2	40	32	0	0	23	0	30	26	2	0	1	24	1	0	2	0	6	1	0	2	1	0	3	6	1	4	1	3	1	1	0	0	3	0	0	0	0	0	0	0	0	2	d__Bacteria; p__Proteobacteria; c__Gammaproteobacteria; o__Enterobacterales; f__Morganellaceae; g__Buchnera; s__Buchnera_aphidicola
New.CleanUp.ReferenceOTU48111	0	0	0	0	0	0	0	0	0	0	0	0	0	0	0	0	0	0	0	28	0	0	0	0	0	0	0	0	184	0	0	0	0	0	0	0	0	0	0	0	0	0	0	d__Bacteria; p__Firmicutes; c__Bacilli; o__Entomoplasmatales; f__Spiroplasmataceae; g__Spiroplasma; s__uncultured_bacterium
New.CleanUp.ReferenceOTU41982	0	0	0	3	2	0	0	0	0	0	0	1	0	0	3	0	201	0	0	0	0	0	0	0	0	0	0	0	0	0	0	0	0	0	0	0	0	0	0	0	0	0	0	d__Bacteria; p__Proteobacteria; c__Gammaproteobacteria; o__Enterobacterales; f__Morganellaceae; g__Buchnera; s__Buchnera_aphidicola
New.CleanUp.ReferenceOTU72711	0	0	0	0	0	0	0	0	0	0	0	0	0	0	0	0	0	0	0	0	0	0	0	0	0	0	0	0	0	1	0	209	0	0	0	0	0	0	0	0	0	0	0	d__Bacteria; p__Proteobacteria; c__Gammaproteobacteria; o__Enterobacterales; f__Morganellaceae; g__Candidatus_Regiella; s__Candidatus_Regiella
New.CleanUp.ReferenceOTU19798	0	0	0	0	0	0	1	0	0	1	0	0	0	0	0	0	0	0	0	0	5	5	83	5	0	6	0	0	0	0	1	0	0	0	37	54	0	0	0	0	0	0	1	d__Bacteria; p__Proteobacteria; c__Gammaproteobacteria; o__Enterobacterales; f__Morganellaceae; g__Buchnera; s__Buchnera_aphidicola
New.ReferenceOTU58	9	0	0	0	0	0	0	0	0	0	0	0	0	31	0	33	0	0	27	52	0	0	0	0	0	0	1	0	0	0	2	1	34	8	0	0	0	0	0	0	0	0	0	d__Bacteria; p__Proteobacteria; c__Gammaproteobacteria; o__Enterobacterales; f__Morganellaceae; g__Buchnera; s__Buchnera_aphidicola
New.CleanUp.ReferenceOTU30910	2	0	0	0	0	0	0	0	0	12	0	0	0	0	0	0	0	0	0	0	18	24	38	19	0	21	0	0	0	0	1	0	0	1	20	27	0	0	0	0	0	0	12	d__Bacteria; p__Proteobacteria; c__Gammaproteobacteria; o__Enterobacterales; f__Morganellaceae; g__Buchnera; s__Buchnera_aphidicola
New.CleanUp.ReferenceOTU32065	0	10	4	0	0	6	0	9	7	0	0	0	4	0	0	0	0	0	0	0	0	0	0	0	0	0	0	0	0	0	0	0	0	0	0	0	0	24	29	29	31	40	0	d__Bacteria; p__Proteobacteria; c__Gammaproteobacteria; o__Enterobacterales; f__Morganellaceae; g__Buchnera; s__Buchnera_aphidicola
New.ReferenceOTU23	1	0	0	0	0	0	25	0	0	2	0	0	0	0	0	0	0	0	4	3	5	0	20	3	0	1	1	1	0	1	1	45	0	0	36	42	0	0	0	0	0	0	1	d__Bacteria; p__Proteobacteria; c__Gammaproteobacteria; o__Enterobacterales; f__Morganellaceae; g__Buchnera; s__Buchnera_aphidicola
New.CleanUp.ReferenceOTU14436	4	1	1	2	6	1	1	0	1	9	4	8	1	2	5	1	0	1	1	1	26	21	12	21	0	24	0	0	1	0	1	0	0	0	10	7	0	0	0	0	0	0	18	d__Bacteria; p__Proteobacteria; c__Gammaproteobacteria; o__Enterobacterales; f__Morganellaceae; g__Buchnera; s__Buchnera_aphidicola
New.CleanUp.ReferenceOTU71831	5	0	0	0	0	0	2	0	0	12	0	0	0	0	0	0	1	1	0	0	26	17	34	9	0	22	1	0	2	0	1	0	0	5	19	21	0	0	0	0	0	0	13	d__Bacteria; p__Proteobacteria; c__Gammaproteobacteria; o__Enterobacterales; f__Morganellaceae; g__Buchnera; s__Buchnera_aphidicola
CP030352.1169859.1171353	0	0	0	0	0	0	0	0	0	0	0	0	0	2	0	0	0	0	1	1	1	12	37	0	0	1	0	0	0	5	0	22	0	3	0	0	103	0	0	0	0	0	0	d__Bacteria; p__Proteobacteria; c__Alphaproteobacteria; o__Sphingomonadales; f__Sphingomonadaceae; g__Novosphingobium; s__uncultured_bacterium
New.ReferenceOTU108	9	0	0	0	0	0	2	0	0	2	0	0	0	2	0	3	0	0	1	0	8	11	47	4	1	12	0	1	1	0	4	1	0	4	28	39	0	0	0	0	0	0	8	d__Bacteria; p__Proteobacteria; c__Gammaproteobacteria; o__Enterobacterales; f__Morganellaceae; g__Buchnera; s__Buchnera_aphidicola
New.ReferenceOTU75	0	0	0	0	2	0	10	0	0	1	0	0	0	1	0	0	0	1	0	3	3	47	2	0	99	0	3	5	0	0	2	0	0	1	0	2	0	0	0	0	0	0	1	d__Bacteria; p__Proteobacteria; c__Gammaproteobacteria; o__Enterobacterales; f__Morganellaceae; g__Buchnera; s__Buchnera_aphidicola
New.CleanUp.ReferenceOTU56454	0	0	0	0	0	0	0	0	0	0	0	0	34	0	0	0	139	0	3	0	0	0	0	0	0	0	1	0	0	0	0	0	0	0	0	0	0	0	0	0	0	0	0	d__Bacteria; p__Proteobacteria; c__Gammaproteobacteria; o__Enterobacterales; f__Yersiniaceae; g__Serratia; s__uncultured_bacterium
New.ReferenceOTU53	0	2	16	0	0	8	0	8	10	0	0	0	4	0	0	0	0	1	0	0	0	0	0	0	0	0	0	0	0	0	0	0	0	0	0	0	0	26	19	21	17	42	0	d__Bacteria; p__Proteobacteria; c__Gammaproteobacteria; o__Enterobacterales; f__Morganellaceae; g__Buchnera; s__Buchnera_aphidicola
New.CleanUp.ReferenceOTU54231	1	0	0	0	0	0	0	0	0	17	0	0	0	0	0	0	0	0	0	0	25	25	8	22	0	25	1	0	1	1	0	0	0	0	11	10	0	0	0	0	0	0	26	d__Bacteria; p__Proteobacteria; c__Gammaproteobacteria; o__Enterobacterales; f__Morganellaceae; g__Buchnera; s__Buchnera_aphidicola
New.CleanUp.ReferenceOTU15511	0	0	0	0	0	0	3	0	1	18	0	0	0	0	0	0	0	0	0	0	14	12	3	12	0	14	12	7	33	12	9	0	0	0	4	5	0	0	0	0	0	0	11	d__Bacteria; p__Proteobacteria; c__Gammaproteobacteria; o__Enterobacterales; f__Morganellaceae; g__Buchnera; s__Buchnera_aphidicola
New.CleanUp.ReferenceOTU26549	0	12	9	0	0	7	0	4	3	0	0	0	5	0	0	0	0	0	0	0	0	0	0	0	0	0	0	0	0	0	0	0	0	0	0	0	0	24	25	23	27	31	0	d__Bacteria; p__Proteobacteria; c__Gammaproteobacteria; o__Enterobacterales; f__Morganellaceae; g__Buchnera; s__Buchnera_aphidicola
New.CleanUp.ReferenceOTU55783	0	30	24	0	0	24	0	23	25	3	0	0	24	0	0	0	0	3	0	0	0	0	0	0	1	1	0	0	2	0	0	0	0	0	0	0	0	0	0	2	1	3	2	d__Bacteria; p__Proteobacteria; c__Gammaproteobacteria; o__Enterobacterales; f__Morganellaceae; g__Buchnera; s__Buchnera_aphidicola
New.CleanUp.ReferenceOTU4377	0	0	0	0	0	0	0	0	0	0	0	0	0	0	0	0	0	0	0	0	0	0	0	0	0	0	0	0	0	0	0	165	0	0	0	0	0	0	0	0	0	0	0	d__Bacteria; p__Proteobacteria; c__Gammaproteobacteria; o__Enterobacterales; f__Morganellaceae; g__Candidatus_Hamiltonella; s__Candidatus_Hamiltonella
New.CleanUp.ReferenceOTU37565	0	0	0	0	0	0	0	0	0	0	0	0	0	0	0	0	0	0	0	0	0	0	0	0	0	0	0	0	165	0	0	0	0	0	0	0	0	0	0	0	0	0	0	d__Bacteria; p__Proteobacteria; c__Gammaproteobacteria; o__Enterobacterales; f__Morganellaceae; g__Buchnera; s__Buchnera_aphidicola
CP014154.4379805.4381358	0	0	4	0	0	0	0	0	0	0	0	0	0	0	0	0	0	0	0	0	0	2	0	0	0	0	0	0	0	0	0	2	0	0	0	0	0	0	149	1	1	0	0	d__Bacteria; p__Proteobacteria; c__Gammaproteobacteria; o__Enterobacterales; f__Erwiniaceae; g__Erwinia
New.CleanUp.ReferenceOTU13895	0	0	0	0	0	0	0	0	0	0	0	0	0	0	0	0	0	0	0	0	0	0	0	0	0	0	0	0	0	0	0	159	0	0	0	0	0	0	0	0	0	0	0	d__Bacteria; p__Proteobacteria; c__Gammaproteobacteria; o__Enterobacterales; f__Morganellaceae; g__Candidatus_Hamiltonella
CP015600.5789905.5791429	0	0	155	0	0	0	0	0	0	0	0	0	0	1	0	0	0	0	0	0	0	0	0	0	0	0	0	0	0	0	0	0	0	0	0	0	0	0	0	0	0	0	0	d__Bacteria; p__Proteobacteria; c__Gammaproteobacteria; o__Pseudomonadales; f__Pseudomonadaceae; g__Pseudomonas
New.CleanUp.ReferenceOTU30460	8	0	0	0	0	0	0	0	0	9	0	0	0	0	0	0	0	1	2	0	22	19	7	9	1	16	6	9	5	6	4	0	0	7	8	4	0	0	0	0	0	0	13	d__Bacteria; p__Proteobacteria; c__Gammaproteobacteria; o__Enterobacterales; f__Morganellaceae; g__Buchnera; s__Buchnera_aphidicola
New.CleanUp.ReferenceOTU40906	0	0	0	0	0	0	27	0	0	126	0	0	0	0	0	0	0	0	0	0	0	0	0	1	0	0	0	0	0	0	0	0	0	0	0	0	0	0	0	0	0	0	0	d__Bacteria; p__Proteobacteria; c__Gammaproteobacteria; o__Enterobacterales; f__Morganellaceae; g__Buchnera; s__Buchnera_aphidicola
AB245358.1.1492	0	0	0	0	0	0	0	0	0	0	0	0	0	0	0	0	0	0	3	1	0	50	0	0	0	1	7	0	0	87	0	2	0	0	0	0	2	0	0	0	0	0	0	d__Bacteria; p__Proteobacteria; c__Gammaproteobacteria; o__Burkholderiales; f__Comamonadaceae; g__Variovorax; s__Variovorax_sp.
New.CleanUp.ReferenceOTU4747	0	0	0	0	0	0	0	0	0	0	0	0	0	0	0	2	0	0	0	17	3	0	0	0	0	0	0	0	0	0	0	0	0	0	0	0	127	0	0	0	0	0	3	d__Bacteria; p__Actinobacteriota; c__Actinobacteria; o__Corynebacteriales; f__Tsukamurellaceae; g__Tsukamurella; s__Tsukamurella_paurometabola
New.CleanUp.ReferenceOTU5230	0	2	0	22	25	0	0	0	1	2	0	30	0	1	26	2	2	0	3	4	8	10	0	4	2	2	0	0	1	0	0	0	0	5	0	0	0	0	0	0	0	0	0	d__Bacteria; p__Proteobacteria; c__Gammaproteobacteria; o__Enterobacterales; f__Morganellaceae; g__Buchnera; s__Buchnera_aphidicola
New.CleanUp.ReferenceOTU43959	11	0	0	0	0	0	8	0	0	10	0	0	0	3	0	0	0	0	2	0	3	5	0	4	30	1	8	19	8	11	20	0	1	4	0	0	0	0	0	0	0	0	3	d__Bacteria; p__Proteobacteria; c__Gammaproteobacteria; o__Enterobacterales; f__Morganellaceae; g__Buchnera; s__Buchnera_aphidicola
AB680885.1.1412	0	0	0	0	0	0	0	0	0	0	0	1	0	8	0	0	0	0	63	4	0	9	0	0	0	1	12	0	0	7	0	0	0	0	2	0	41	0	0	1	0	0	0	d__Bacteria; p__Proteobacteria; c__Alphaproteobacteria; o__Sphingomonadales; f__Sphingomonadaceae; g__Sphingomonas; s__uncultured_bacterium
New.CleanUp.ReferenceOTU61899	0	0	0	0	0	0	5	0	0	12	0	0	0	0	0	0	0	0	0	0	0	12	0	0	24	0	35	21	0	15	23	0	0	1	0	0	0	0	0	0	0	0	0	d__Bacteria; p__Proteobacteria; c__Gammaproteobacteria; o__Enterobacterales; f__Morganellaceae; g__Buchnera; s__Buchnera_aphidicola
AM501429.1.1391	1	1	0	4	0	0	0	3	1	0	0	2	1	14	7	2	0	0	2	4	0	5	0	0	1	0	19	67	0	2	11	0	0	0	0	0	0	0	0	0	0	0	0	d__Bacteria; p__Proteobacteria; c__Gammaproteobacteria; o__Burkholderiales; f__Comamonadaceae; g__Pelomonas; s__uncultured_bacterium
New.CleanUp.ReferenceOTU4548	4	0	0	0	0	0	25	0	0	5	0	0	0	0	0	0	0	0	1	0	4	3	38	1	1	7	7	2	0	1	3	1	1	3	15	22	0	0	0	0	0	0	3	d__Bacteria; p__Proteobacteria; c__Gammaproteobacteria; o__Enterobacterales; f__Morganellaceae; g__Buchnera; s__Buchnera_aphidicola
New.ReferenceOTU64	2	0	0	0	0	0	8	0	0	1	0	0	0	6	1	4	0	0	5	1	1	7	38	4	0	7	2	0	0	2	3	5	4	0	28	13	0	0	0	0	0	0	4	d__Bacteria; p__Proteobacteria; c__Gammaproteobacteria; o__Enterobacterales; f__Morganellaceae; g__Buchnera; s__Buchnera_aphidicola
New.ReferenceOTU138	0	0	0	0	0	0	0	0	0	0	0	0	0	0	0	0	0	5	8	0	0	0	0	0	0	0	0	0	0	30	50	28	0	0	0	0	0	0	0	0	0	0	25	d__Bacteria; p__Proteobacteria; c__Gammaproteobacteria; o__Enterobacterales; f__Morganellaceae; g__Candidatus_Regiella; s__Candidatus_Regiella
New.ReferenceOTU6	0	0	0	0	0	0	22	0	0	13	0	0	0	0	0	0	0	0	0	0	0	3	0	0	19	0	27	18	0	20	22	0	0	0	0	0	0	0	0	0	0	0	0	d__Bacteria; p__Proteobacteria; c__Gammaproteobacteria; o__Enterobacterales; f__Morganellaceae; g__Buchnera; s__Buchnera_aphidicola
New.CleanUp.ReferenceOTU53722	0	0	0	0	0	0	0	0	0	0	0	0	0	0	0	0	140	0	0	0	0	0	0	0	0	0	0	0	0	0	0	0	0	0	0	0	0	0	0	0	0	0	0	d__Bacteria; p__Proteobacteria; c__Gammaproteobacteria; o__Enterobacterales; f__Enterobacteriaceae; g__Salmonella; s__Salmonella_enterica
New.CleanUp.ReferenceOTU27405	1	1	0	0	0	1	0	0	2	0	0	1	0	0	0	0	0	84	0	0	1	0	0	2	2	0	7	1	3	4	10	2	0	0	0	0	14	0	1	1	1	0	0	d__Bacteria; p__Proteobacteria; c__Gammaproteobacteria; o__Enterobacterales; f__Morganellaceae; g__Buchnera; s__Buchnera_aphidicola
New.CleanUp.ReferenceOTU27802	10	0	0	0	0	0	17	0	0	6	0	0	0	0	0	1	0	0	1	0	6	7	18	4	1	8	13	4	0	6	7	1	0	4	7	9	0	0	0	0	0	0	8	d__Bacteria; p__Proteobacteria; c__Gammaproteobacteria; o__Enterobacterales; f__Morganellaceae; g__Buchnera; s__Buchnera_aphidicola
New.CleanUp.ReferenceOTU73157	0	12	4	0	0	3	0	4	1	0	1	0	3	0	0	0	0	1	0	0	0	0	0	0	0	0	0	0	0	0	0	0	0	0	0	0	0	14	27	30	25	13	0	d__Bacteria; p__Proteobacteria; c__Gammaproteobacteria; o__Enterobacterales; f__Morganellaceae; g__Buchnera; s__Buchnera_aphidicola
AB509378.1.1414	1	2	0	8	0	1	0	1	7	1	0	1	0	12	1	0	0	0	28	2	0	0	0	0	3	1	3	29	0	20	9	0	0	0	0	0	7	0	0	0	0	0	0	d__Bacteria; p__Proteobacteria; c__Alphaproteobacteria; o__Rhizobiales; f__Xanthobacteraceae; g__Bradyrhizobium; s__Bradyrhizobium_sp.
HG938353.4017034.4018502	0	0	0	0	0	0	0	0	0	0	0	0	0	0	0	0	0	0	0	0	0	40	0	0	0	4	11	1	0	6	0	65	0	0	0	0	10	0	0	0	0	0	0	d__Bacteria; p__Proteobacteria; c__Alphaproteobacteria; o__Rhizobiales; f__Rhizobiaceae; g__Allorhizobium-Neorhizobium-Pararhizobium-Rhizobium
AY894336.1.1457	0	0	0	0	0	0	0	0	0	0	0	0	0	0	0	0	0	0	0	0	0	0	0	0	0	0	0	0	0	0	0	3	0	0	0	0	130	0	0	0	0	0	0	d__Bacteria; p__Actinobacteriota; c__Actinobacteria; o__Corynebacteriales; f__Nocardiaceae; g__Williamsia; s__Williamsia_sp.
New.CleanUp.ReferenceOTU51220	0	0	0	0	0	0	3	0	0	6	0	0	0	0	0	0	0	0	0	0	7	2	38	5	0	6	0	0	0	0	0	0	0	0	23	34	0	0	0	0	0	0	9	d__Bacteria; p__Proteobacteria; c__Gammaproteobacteria; o__Enterobacterales; f__Morganellaceae; g__Buchnera; s__Buchnera_aphidicola
New.CleanUp.ReferenceOTU76732	0	0	0	0	0	0	0	0	0	8	0	0	0	0	0	0	0	0	0	0	11	15	28	10	0	15	0	0	0	0	0	0	0	0	8	26	0	0	0	0	0	0	9	d__Bacteria; p__Proteobacteria; c__Gammaproteobacteria; o__Enterobacterales; f__Morganellaceae; g__Buchnera; s__Buchnera_aphidicola
New.CleanUp.ReferenceOTU31837	0	0	0	0	0	0	1	0	0	1	0	0	0	0	0	0	0	1	0	0	7	4	47	6	0	3	0	0	0	0	0	0	0	0	26	30	0	0	0	0	0	0	3	d__Bacteria; p__Proteobacteria; c__Gammaproteobacteria; o__Enterobacterales; f__Morganellaceae; g__Buchnera; s__Buchnera_aphidicola
New.CleanUp.ReferenceOTU31106	0	0	0	0	0	0	8	0	0	3	0	0	0	0	0	0	0	0	0	0	2	1	28	7	0	7	0	0	0	0	0	5	0	0	34	33	0	0	0	0	0	0	0	d__Bacteria; p__Proteobacteria; c__Gammaproteobacteria; o__Enterobacterales; f__Morganellaceae; g__Buchnera; s__Buchnera_aphidicola
New.ReferenceOTU120	12	0	0	0	0	0	3	0	0	3	0	0	0	2	0	2	0	0	4	2	0	6	17	5	2	4	2	0	0	0	3	18	1	4	17	18	0	0	0	0	0	0	2	d__Bacteria; p__Proteobacteria; c__Gammaproteobacteria; o__Enterobacterales; f__Morganellaceae; g__Buchnera; s__Buchnera_aphidicola
New.CleanUp.ReferenceOTU15400	0	0	0	0	0	0	0	0	0	0	0	0	0	0	0	0	0	0	0	0	0	0	0	0	0	0	0	0	0	0	0	126	0	0	0	0	0	0	0	0	0	0	0	d__Bacteria; p__Proteobacteria; c__Gammaproteobacteria; o__Enterobacterales; f__Morganellaceae; g__Candidatus_Hamiltonella
CP010797.281247.282867	0	0	0	0	0	0	0	0	0	0	0	0	0	0	0	0	0	0	0	0	0	22	0	0	1	1	2	1	0	4	0	17	0	2	0	0	73	0	0	0	0	0	0	d__Bacteria; p__Actinobacteriota; c__Actinobacteria; o__Corynebacteriales; f__Nocardiaceae; g__Rhodococcus; s__Rhodococcus_sp.
New.CleanUp.ReferenceOTU62983	0	0	0	0	0	0	94	0	0	1	0	0	0	0	0	0	0	0	0	0	0	1	0	0	3	0	4	5	0	6	8	0	0	0	0	0	0	0	0	0	0	0	0	d__Bacteria; p__Proteobacteria; c__Gammaproteobacteria; o__Enterobacterales; f__Morganellaceae; g__Buchnera; s__Buchnera_aphidicola
New.CleanUp.ReferenceOTU57845	0	10	14	0	0	6	0	14	7	0	0	0	5	0	0	0	0	1	0	0	0	0	0	0	0	0	0	0	0	0	0	0	0	0	0	0	0	14	12	10	12	15	0	d__Bacteria; p__Proteobacteria; c__Gammaproteobacteria; o__Enterobacterales; f__Morganellaceae; g__Buchnera; s__Buchnera_aphidicola
AM697152.1.1452	0	0	0	0	0	0	0	0	0	0	0	0	0	0	0	0	0	0	0	0	0	116	0	0	0	0	1	0	0	0	0	2	0	0	0	0	0	0	0	0	0	0	0	d__Bacteria; p__Proteobacteria; c__Alphaproteobacteria; o__Rhizobiales; f__Rhizobiaceae; g__Allorhizobium-Neorhizobium-Pararhizobium-Rhizobium; s__uncultured_bacterium
New.CleanUp.ReferenceOTU1202	0	11	6	0	0	9	0	12	8	0	0	0	10	0	0	0	0	0	0	0	0	0	0	0	0	0	0	0	0	0	0	0	0	0	0	0	0	12	13	7	21	9	0	d__Bacteria; p__Proteobacteria; c__Gammaproteobacteria; o__Enterobacterales; f__Morganellaceae; g__Buchnera; s__Buchnera_aphidicola
New.CleanUp.ReferenceOTU37541	0	0	0	0	0	0	0	0	0	2	0	0	0	0	0	0	0	0	0	0	15	14	14	8	0	18	0	1	0	0	0	1	0	0	13	23	0	0	0	0	0	0	9	d__Bacteria; p__Proteobacteria; c__Gammaproteobacteria; o__Enterobacterales; f__Morganellaceae; g__Buchnera; s__Buchnera_aphidicola
CP013137.1735609.1737165	2	0	0	5	1	1	0	1	1	2	7	0	2	4	1	0	1	0	0	0	2	1	16	4	7	1	7	7	0	2	0	0	2	1	3	1	11	3	1	15	5	0	0	d__Bacteria; p__Firmicutes; c__Bacilli; o__Staphylococcales; f__Staphylococcaceae; g__Staphylococcus
New.ReferenceOTU116	0	0	0	0	0	0	0	0	0	1	0	0	0	24	0	21	0	0	15	16	1	1	0	2	0	1	0	0	0	1	0	0	31	0	0	0	0	0	0	0	0	0	2	d__Bacteria; p__Proteobacteria; c__Gammaproteobacteria; o__Enterobacterales; f__Morganellaceae; g__Buchnera; s__Buchnera_aphidicola
New.CleanUp.ReferenceOTU65490	0	13	10	0	0	6	0	8	16	0	0	0	10	0	0	0	0	2	0	0	0	0	0	0	0	0	0	0	0	0	0	0	0	0	0	0	0	10	10	6	4	20	0	d__Bacteria; p__Proteobacteria; c__Gammaproteobacteria; o__Enterobacterales; f__Morganellaceae; g__Buchnera; s__Buchnera_aphidicola
New.CleanUp.ReferenceOTU61969	0	0	0	0	0	0	1	0	0	0	0	0	0	0	0	0	0	0	0	0	2	1	22	1	0	2	0	1	1	0	0	0	0	0	34	49	0	0	0	0	0	0	0	d__Bacteria; p__Proteobacteria; c__Gammaproteobacteria; o__Enterobacterales; f__Morganellaceae; g__Buchnera; s__Buchnera_aphidicola
New.ReferenceOTU113	1	0	0	0	0	0	1	0	0	1	0	0	0	1	0	1	0	0	1	0	6	5	16	11	0	6	0	0	0	1	0	0	2	1	25	25	0	0	0	0	0	0	7	d__Bacteria; p__Proteobacteria; c__Gammaproteobacteria; o__Enterobacterales; f__Morganellaceae; g__Buchnera; s__Buchnera_aphidicola
New.CleanUp.ReferenceOTU4173	0	0	0	0	0	0	0	0	0	4	0	0	0	0	0	0	0	0	0	0	7	7	32	5	0	7	0	0	0	1	0	0	0	0	11	30	0	0	0	0	0	0	7	d__Bacteria; p__Proteobacteria; c__Gammaproteobacteria; o__Enterobacterales; f__Morganellaceae; g__Buchnera; s__Buchnera_aphidicola
New.CleanUp.ReferenceOTU15150	0	15	11	0	0	8	0	12	13	0	0	0	7	0	0	0	0	0	0	0	0	0	0	0	0	0	0	0	0	0	0	0	0	0	0	0	0	7	5	7	11	13	0	d__Bacteria; p__Proteobacteria; c__Gammaproteobacteria; o__Enterobacterales; f__Morganellaceae; g__Buchnera; s__Buchnera_aphidicola
New.CleanUp.ReferenceOTU74193	0	0	0	0	0	0	57	0	0	5	0	0	0	0	0	0	0	0	0	0	0	2	0	0	2	0	15	5	0	12	11	0	0	0	0	0	0	0	0	0	0	0	0	d__Bacteria; p__Proteobacteria; c__Gammaproteobacteria; o__Enterobacterales; f__Morganellaceae; g__Buchnera; s__Buchnera_aphidicola
New.CleanUp.ReferenceOTU50513	0	7	10	0	0	5	0	6	4	0	0	0	8	0	0	0	0	0	0	0	0	0	0	0	0	0	0	0	0	0	0	0	0	0	0	0	0	20	10	11	9	18	0	d__Bacteria; p__Proteobacteria; c__Gammaproteobacteria; o__Enterobacterales; f__Morganellaceae; g__Buchnera; s__Buchnera_aphidicola
New.CleanUp.ReferenceOTU23916	0	10	8	0	0	7	0	12	7	0	0	0	10	0	0	0	0	3	0	0	0	0	0	0	0	0	0	0	0	0	0	0	0	0	0	0	0	9	10	9	10	10	0	d__Bacteria; p__Proteobacteria; c__Gammaproteobacteria; o__Enterobacterales; f__Morganellaceae; g__Buchnera; s__Buchnera_aphidicola
New.CleanUp.ReferenceOTU59695	0	0	0	0	0	0	0	0	0	1	0	0	0	0	0	0	0	0	0	0	9	1	17	5	0	2	0	0	0	1	0	0	0	0	26	41	0	0	0	0	0	0	2	d__Bacteria; p__Proteobacteria; c__Gammaproteobacteria; o__Enterobacterales; f__Morganellaceae; g__Buchnera; s__Buchnera_aphidicola
New.ReferenceOTU14	15	0	0	0	0	0	1	0	0	10	0	0	1	7	0	5	0	1	7	4	5	5	0	4	2	4	4	4	0	4	5	0	9	1	0	0	0	0	0	0	0	0	6	d__Bacteria; p__Proteobacteria; c__Gammaproteobacteria; o__Enterobacterales; f__Morganellaceae; g__Buchnera; s__Buchnera_aphidicola
New.CleanUp.ReferenceOTU76901	0	0	0	0	0	0	0	0	0	0	0	0	0	0	0	0	0	0	1	0	0	98	0	0	0	0	2	0	0	0	0	0	0	0	0	0	0	0	0	0	0	0	0	d__Bacteria; p__Proteobacteria; c__Alphaproteobacteria; o__Sphingomonadales; f__Sphingomonadaceae; g__Sphingomonas; s__uncultured_bacterium
New.ReferenceOTU2	0	0	0	0	0	0	0	0	0	0	0	0	0	0	0	0	100	0	0	0	0	0	0	0	0	0	0	0	0	0	0	0	0	0	0	0	0	0	0	0	0	0	0	d__Bacteria; p__Proteobacteria; c__Gammaproteobacteria; o__Enterobacterales; f__Yersiniaceae; g__Serratia; s__Serratia_marcescens
New.CleanUp.ReferenceOTU12957	0	0	0	0	0	0	0	0	0	0	0	0	0	0	0	0	0	0	0	0	0	0	0	0	0	0	0	0	0	100	0	0	0	0	0	0	0	0	0	0	0	0	0	d__Bacteria; p__Bacteroidota; c__Bacteroidia; o__Flavobacteriales; f__Flavobacteriaceae; g__Flavobacterium; s__metagenome
New.ReferenceOTU172	0	0	0	0	0	0	0	0	0	0	0	0	0	0	0	0	0	0	0	0	3	29	0	0	0	0	0	0	0	8	0	3	0	0	2	0	54	0	0	0	0	0	0	d__Bacteria; p__Proteobacteria; c__Alphaproteobacteria; o__Sphingomonadales; f__Sphingomonadaceae; g__Sphingobium; s__Sphingobium_rhizovicinum
New.CleanUp.ReferenceOTU43916	0	0	0	0	0	0	0	0	0	0	1	0	0	0	0	0	0	0	1	0	0	0	0	0	0	0	1	0	0	0	36	2	0	0	0	0	0	0	0	0	0	0	58	d__Bacteria; p__Proteobacteria; c__Gammaproteobacteria; o__Enterobacterales; f__Morganellaceae; g__Candidatus_Regiella; s__Candidatus_Regiella
New.CleanUp.ReferenceOTU73472	0	0	0	0	0	0	97	0	0	0	0	0	0	0	0	0	0	0	0	0	0	0	0	1	0	0	0	0	0	0	0	0	0	0	0	0	0	0	0	0	0	0	0	d__Bacteria; p__Proteobacteria; c__Gammaproteobacteria; o__Enterobacterales; f__Yersiniaceae; g__Serratia; s__Candidatus_Fukatsuia
FJ386501.1.1407	0	0	0	0	0	0	0	0	0	0	0	0	0	0	0	0	0	0	0	0	0	0	0	0	0	0	0	0	0	0	0	0	0	0	0	97	0	0	0	0	0	0	0	d__Bacteria; p__Proteobacteria; c__Gammaproteobacteria; o__Enterobacterales; f__Yersiniaceae; g__Serratia; s__Rahnella_sp.
New.CleanUp.ReferenceOTU16185	0	0	0	0	0	0	0	0	0	7	0	0	0	0	0	0	0	0	0	0	0	0	0	0	0	0	48	7	0	22	13	0	0	0	0	0	0	0	0	0	0	0	0	Unassigned
CP030994.70760472.70761941	0	0	0	3	7	0	0	0	1	0	12	0	3	4	2	0	0	1	0	0	0	3	42	0	0	1	0	0	0	0	0	5	0	0	1	1	0	0	4	3	3	0	0	d__Bacteria; p__Cyanobacteria; c__Cyanobacteriia; o__Chloroplast; f__Chloroplast; g__Chloroplast
FJ592528.1.1391	0	0	0	0	0	0	0	0	0	0	0	0	0	0	0	0	0	0	0	0	0	0	0	0	0	0	0	0	0	95	0	0	0	0	0	0	0	0	0	0	0	0	0	d__Bacteria; p__Proteobacteria; c__Gammaproteobacteria; o__Burkholderiales; f__Comamonadaceae; g__Paucibacter
New.CleanUp.ReferenceOTU28681	0	6	7	0	0	8	0	6	2	0	0	0	0	0	0	0	0	0	0	0	0	0	0	0	0	0	0	0	0	0	0	0	0	0	0	0	0	14	9	11	14	18	0	d__Bacteria; p__Proteobacteria; c__Gammaproteobacteria; o__Enterobacterales; f__Morganellaceae; g__Buchnera; s__Buchnera_aphidicola
New.CleanUp.ReferenceOTU33138	0	0	0	21	21	0	0	0	0	0	0	14	0	0	28	0	8	0	0	0	0	0	0	0	0	0	0	0	0	0	0	0	0	0	0	0	0	0	0	0	0	0	0	d__Bacteria; p__Proteobacteria; c__Gammaproteobacteria; o__Enterobacterales; f__Morganellaceae; g__Buchnera; s__Buchnera_aphidicola
AF283281.1.1512	0	0	0	0	0	0	0	0	0	0	0	0	0	0	0	0	0	0	0	0	0	0	0	0	0	0	0	0	0	0	0	7	0	0	0	0	84	0	0	0	0	0	0	d__Bacteria; p__Actinobacteriota; c__Actinobacteria; o__Corynebacteriales; f__Tsukamurellaceae; g__Tsukamurella
New.CleanUp.ReferenceOTU11489	0	0	0	0	0	0	5	0	0	0	18	0	0	0	0	0	0	0	0	0	0	0	41	0	0	0	0	0	0	0	0	23	0	0	0	0	0	0	0	0	2	2	0	d__Bacteria; p__Firmicutes; c__Bacilli; o__Bacillales; f__Bacillaceae; g__Bacillus; s__Bacillus_thermoamylovorans
New.CleanUp.ReferenceOTU21225	11	0	0	0	0	0	8	0	0	5	0	0	0	1	0	0	0	0	1	0	4	10	1	1	4	3	11	8	2	5	11	0	0	2	0	0	0	0	0	0	0	0	2	d__Bacteria; p__Proteobacteria; c__Gammaproteobacteria; o__Enterobacterales; f__Morganellaceae; g__Buchnera; s__Buchnera_aphidicola
EF565937.1.1437	0	0	0	0	0	0	0	0	0	0	0	0	0	0	0	0	0	0	0	0	0	10	0	0	0	0	0	0	0	0	0	79	0	0	0	0	0	0	0	0	0	0	0	d__Bacteria; p__Proteobacteria; c__Gammaproteobacteria; o__Burkholderiales; f__Comamonadaceae; g__Comamonas; s__Comamonas_koreensis
CP009312.554489.556018	1	1	1	0	0	1	3	1	0	2	6	1	2	0	0	0	0	0	4	0	2	0	9	3	0	0	8	4	0	0	0	5	0	0	0	0	12	0	10	8	5	0	0	d__Bacteria; p__Actinobacteriota; c__Actinobacteria; o__Corynebacteriales; f__Corynebacteriaceae; g__Lawsonella; s__uncultured_bacterium
CP017674.2533668.2535192	0	0	0	0	0	0	0	0	0	0	0	0	0	0	0	0	0	0	0	1	0	70	0	0	0	0	1	0	0	8	1	0	0	2	0	0	3	0	0	0	0	0	1	d__Bacteria; p__Actinobacteriota; c__Actinobacteria; o__Micrococcales; f__Microbacteriaceae; g__Microbacterium; s__Microbacterium_sp.
New.ReferenceOTU151	2	0	0	0	0	0	2	0	0	1	0	0	0	1	0	0	0	0	0	1	2	0	15	2	0	0	0	0	0	0	0	1	0	2	23	33	0	0	0	0	0	0	0	d__Bacteria; p__Proteobacteria; c__Gammaproteobacteria; o__Enterobacterales; f__Morganellaceae; g__Buchnera; s__Buchnera_aphidicola
New.CleanUp.ReferenceOTU21289	0	0	0	0	0	0	20	0	0	26	0	0	0	0	0	0	0	0	0	0	1	0	0	14	0	18	0	0	0	0	0	0	0	0	0	0	0	0	0	0	0	0	6	d__Bacteria; p__Proteobacteria; c__Gammaproteobacteria; o__Enterobacterales; f__Morganellaceae; g__Buchnera; s__Buchnera_aphidicola
New.CleanUp.ReferenceOTU28602	3	2	0	2	4	0	0	0	0	6	0	7	0	3	7	3	3	0	1	2	9	6	1	6	2	5	0	1	0	0	2	0	2	3	0	1	0	0	0	0	0	0	4	d__Bacteria; p__Proteobacteria; c__Gammaproteobacteria; o__Enterobacterales; f__Morganellaceae; g__Buchnera; s__Buchnera_aphidicola
New.CleanUp.ReferenceOTU74696	0	0	0	0	0	0	0	0	0	0	0	0	0	0	0	0	0	85	0	0	0	0	0	0	0	0	0	0	0	0	0	0	0	0	0	0	0	0	0	0	0	0	0	d__Bacteria; p__Proteobacteria; c__Gammaproteobacteria; o__Orbales; f__Orbaceae; g__Gilliamella
KT175991.1.1535	0	0	0	0	0	0	0	0	0	0	0	0	0	0	0	0	0	1	5	0	0	0	0	0	0	0	0	0	0	17	12	37	0	0	0	0	0	0	0	0	0	0	12	d__Bacteria; p__Proteobacteria; c__Gammaproteobacteria; o__Enterobacterales; f__Morganellaceae; g__Candidatus_Regiella; s__Candidatus_Regiella
AM942551.1.1270	0	0	0	0	0	0	0	0	0	0	0	0	0	0	0	0	0	0	0	0	0	0	0	0	0	0	79	0	0	4	0	1	0	0	0	0	0	0	0	0	0	0	0	d__Bacteria; p__Proteobacteria; c__Alphaproteobacteria; o__Sphingomonadales; f__Sphingomonadaceae; g__Sphingobium; s__Sphingomonas_sp.
AB374136.1.1447	0	0	0	0	0	0	5	0	0	0	16	0	0	0	0	0	0	0	0	0	0	0	45	0	0	0	0	0	0	0	0	16	0	0	0	0	0	0	0	1	0	0	0	d__Bacteria; p__Proteobacteria; c__Gammaproteobacteria; o__Burkholderiales; f__Hydrogenophilaceae; g__Tepidiphilus
New.CleanUp.ReferenceOTU23521	0	0	0	0	0	0	0	0	0	0	0	0	0	0	0	0	0	0	0	0	0	78	0	0	0	0	0	0	0	5	0	0	0	0	0	0	0	0	0	0	0	0	0	d__Bacteria; p__Proteobacteria; c__Gammaproteobacteria; o__Pseudomonadales; f__Moraxellaceae; g__Acinetobacter; s__Acinetobacter_sp.
New.CleanUp.ReferenceOTU35673	0	0	0	0	0	0	0	0	0	0	0	0	0	0	0	0	82	0	0	0	0	0	0	0	0	0	0	0	0	0	0	0	0	0	0	0	0	0	0	0	0	0	0	d__Bacteria; p__Proteobacteria; c__Gammaproteobacteria; o__Enterobacterales; f__Yersiniaceae; g__Serratia; s__Serratia_plymuthica
New.CleanUp.ReferenceOTU44026	0	0	0	0	0	0	0	0	0	0	0	0	0	0	0	0	0	0	2	0	0	0	0	0	0	0	0	0	0	0	2	53	0	0	0	0	0	0	0	0	0	0	25	d__Bacteria; p__Proteobacteria; c__Gammaproteobacteria; o__Enterobacterales; f__Morganellaceae; g__Buchnera; s__Buchnera_aphidicola
New.CleanUp.ReferenceOTU64029	0	0	0	0	0	0	0	0	0	8	0	0	0	0	0	0	0	0	0	0	22	12	1	9	0	14	0	0	0	0	0	0	0	0	2	7	0	0	0	0	0	0	7	d__Bacteria; p__Proteobacteria; c__Gammaproteobacteria; o__Enterobacterales; f__Morganellaceae; g__Buchnera; s__Buchnera_aphidicola
New.CleanUp.ReferenceOTU64850	0	0	0	0	0	0	0	0	0	0	0	0	0	0	0	0	0	0	0	0	0	0	0	0	0	1	0	0	0	81	0	0	0	0	0	0	0	0	0	0	0	0	0	d__Bacteria; p__Bacteroidota; c__Bacteroidia; o__Chitinophagales; f__Chitinophagaceae; g__Aurantisolimonas
New.CleanUp.ReferenceOTU68998	0	0	0	0	0	0	34	0	0	22	0	0	0	0	0	0	0	0	0	0	0	0	0	0	0	24	0	0	0	0	0	0	0	0	0	0	0	0	0	0	0	0	0	d__Bacteria; p__Proteobacteria; c__Gammaproteobacteria; o__Enterobacterales; f__Morganellaceae; g__Buchnera; s__Buchnera_aphidicola
AF493664.1.1233	0	0	0	0	0	0	0	0	0	0	0	0	0	0	0	0	0	0	0	0	0	0	0	0	0	0	0	0	0	79	0	0	0	0	0	0	0	0	0	0	0	0	0	d__Bacteria; p__Bacteroidota; c__Bacteroidia; o__Flavobacteriales; f__Flavobacteriaceae; g__Flavobacterium; s__Flavobacterium_sp.
New.ReferenceOTU114	4	0	0	0	0	0	1	0	0	4	0	0	0	1	0	2	0	0	1	2	2	6	7	2	7	3	5	5	0	6	3	3	4	2	3	3	0	0	0	0	0	0	3	d__Bacteria; p__Proteobacteria; c__Gammaproteobacteria; o__Enterobacterales; f__Morganellaceae; g__Buchnera; s__Buchnera_aphidicola
CP014129.49681.51228	0	0	0	0	0	0	0	0	0	0	0	0	0	0	0	0	0	0	0	0	0	0	0	0	0	0	0	0	0	0	0	0	0	0	0	77	1	0	0	0	0	0	0	d__Bacteria; p__Proteobacteria; c__Gammaproteobacteria; o__Enterobacterales; f__Erwiniaceae; g__Pantoea
AY920317.1.1478	0	0	0	0	0	0	3	0	0	0	14	0	0	1	0	0	0	0	0	0	0	0	40	0	0	0	0	0	0	0	0	18	0	0	0	0	0	0	0	0	0	0	0	d__Bacteria; p__Firmicutes; c__Bacilli; o__Bacillales; f__Bacillaceae; g__Bacillus; s__Bacillus_sp.
AF493696.1.1305	0	0	0	0	0	0	0	0	0	0	0	0	0	2	0	0	0	0	0	0	0	72	0	0	0	0	0	0	0	0	0	0	0	0	0	0	2	0	0	0	0	0	0	d__Bacteria; p__Bacteroidota; c__Bacteroidia; o__Flavobacteriales; f__Weeksellaceae; g__Chryseobacterium; s__Chryseobacterium_sp.
New.CleanUp.ReferenceOTU20820	0	0	0	0	0	0	42	0	0	4	0	0	0	0	0	0	0	0	0	0	0	1	0	0	2	0	13	1	0	7	6	0	0	0	0	0	0	0	0	0	0	0	0	d__Bacteria; p__Proteobacteria; c__Gammaproteobacteria; o__Enterobacterales; f__Morganellaceae; g__Buchnera; s__Buchnera_aphidicola
New.CleanUp.ReferenceOTU58831	0	0	0	0	0	0	0	0	0	1	0	0	0	0	0	0	0	0	0	0	6	6	24	1	0	7	1	0	0	0	0	0	0	0	17	13	0	0	0	0	0	0	0	d__Bacteria; p__Proteobacteria; c__Gammaproteobacteria; o__Enterobacterales; f__Morganellaceae; g__Buchnera; s__Buchnera_aphidicola
New.CleanUp.ReferenceOTU59661	0	3	4	0	0	3	0	9	2	0	0	0	4	0	0	0	0	0	0	0	0	0	0	0	0	0	0	0	0	0	0	0	1	0	0	0	0	11	9	10	12	8	0	d__Bacteria; p__Proteobacteria; c__Gammaproteobacteria; o__Enterobacterales; f__Morganellaceae; g__Buchnera; s__Buchnera_aphidicola
AY457084.1.1483	0	0	0	0	0	0	0	0	0	0	0	0	0	30	0	0	0	0	43	2	0	0	0	0	0	0	0	0	0	0	0	0	0	0	0	0	0	0	0	0	0	0	0	d__Bacteria; p__Actinobacteriota; c__Actinobacteria; o__Corynebacteriales; f__Mycobacteriaceae; g__Mycobacterium
AJ586361.1.1440	0	0	0	0	0	0	4	0	0	0	23	0	0	0	0	0	0	0	0	0	0	0	34	0	0	0	0	0	0	0	0	10	0	0	0	0	0	0	1	0	0	0	0	d__Bacteria; p__Firmicutes; c__Bacilli; o__Bacillales; f__Bacillaceae; g__Bacillus; s__Bacillus_thermoamylovorans
New.CleanUp.ReferenceOTU8061	3	0	0	0	0	0	25	0	0	8	0	0	0	0	0	0	0	0	0	0	0	2	0	0	2	0	14	2	1	8	6	0	0	0	0	0	0	0	0	0	0	0	0	d__Bacteria; p__Proteobacteria; c__Gammaproteobacteria; o__Enterobacterales; f__Morganellaceae; g__Buchnera; s__Buchnera_aphidicola
New.CleanUp.ReferenceOTU41269	0	0	0	0	0	0	0	0	0	4	0	0	0	0	0	0	0	0	1	0	9	6	4	7	0	9	0	0	0	0	1	4	0	0	4	5	0	0	0	0	0	0	17	d__Bacteria; p__Proteobacteria; c__Gammaproteobacteria; o__Enterobacterales; f__Morganellaceae; g__Buchnera; s__Buchnera_aphidicola
New.CleanUp.ReferenceOTU46460	0	0	0	0	0	0	0	0	0	0	0	0	0	0	0	0	0	0	1	0	0	0	0	0	0	0	0	0	0	70	0	0	0	0	0	0	0	0	0	0	0	0	0	d__Bacteria; p__Proteobacteria; c__Gammaproteobacteria; o__Burkholderiales; f__Comamonadaceae; g__Acidovorax
CP020000.641159.642703	0	0	0	0	0	0	0	0	0	0	0	0	0	3	0	0	0	0	0	17	4	8	0	0	0	0	0	0	0	0	0	3	0	0	0	0	35	0	0	0	0	0	0	d__Bacteria; p__Proteobacteria; c__Gammaproteobacteria; o__Pseudomonadales; f__Moraxellaceae; g__Acinetobacter; s__Acinetobacter_calcoaceticus
New.CleanUp.ReferenceOTU283	0	0	0	0	0	0	0	0	0	0	1	0	0	0	0	0	0	0	0	0	0	0	0	0	0	0	0	0	0	0	0	0	0	0	0	69	0	0	0	0	0	0	0	d__Bacteria; p__Proteobacteria; c__Gammaproteobacteria; o__Enterobacterales; f__Yersiniaceae; g__Serratia
New.CleanUp.ReferenceOTU4618	0	0	0	0	0	0	0	0	0	0	0	0	0	0	0	0	0	0	0	0	2	0	13	2	0	1	0	0	0	0	0	0	0	0	20	32	0	0	0	0	0	0	0	d__Bacteria; p__Proteobacteria; c__Gammaproteobacteria; o__Enterobacterales; f__Morganellaceae; g__Buchnera; s__Buchnera_aphidicola
New.CleanUp.ReferenceOTU22281	1	0	0	0	0	0	3	0	0	3	0	0	0	0	0	0	0	0	0	0	3	6	9	1	0	7	4	3	0	4	3	0	0	1	8	13	0	0	0	0	0	0	1	d__Bacteria; p__Proteobacteria; c__Gammaproteobacteria; o__Enterobacterales; f__Morganellaceae; g__Buchnera; s__Buchnera_aphidicola
New.CleanUp.ReferenceOTU29675	2	0	0	0	0	0	0	0	0	4	0	0	0	0	0	0	0	0	0	0	3	8	17	6	0	7	0	0	0	0	0	0	0	0	10	10	0	0	0	0	0	0	3	d__Bacteria; p__Proteobacteria; c__Gammaproteobacteria; o__Enterobacterales; f__Morganellaceae; g__Buchnera; s__Buchnera_aphidicola
New.CleanUp.ReferenceOTU832	0	0	0	0	0	0	0	0	0	0	0	0	0	0	0	0	0	0	0	0	0	0	0	0	0	0	0	0	0	1	32	0	0	0	0	0	0	0	0	0	0	0	36	d__Bacteria; p__Proteobacteria; c__Gammaproteobacteria; o__Enterobacterales; f__Morganellaceae; g__Candidatus_Regiella; s__Candidatus_Regiella
New.CleanUp.ReferenceOTU22608	0	0	0	0	0	0	0	0	0	0	0	0	0	0	0	0	0	0	0	0	7	1	8	4	0	4	0	0	0	0	0	0	0	0	17	24	0	0	0	0	0	0	4	d__Bacteria; p__Proteobacteria; c__Gammaproteobacteria; o__Enterobacterales; f__Morganellaceae; g__Buchnera; s__Buchnera_aphidicola
New.CleanUp.ReferenceOTU23439	0	0	0	0	0	0	0	0	0	0	0	0	0	0	0	0	0	0	0	0	0	68	0	0	0	0	0	0	0	1	0	0	0	0	0	0	0	0	0	0	0	0	0	d__Bacteria; p__Bacteroidota; c__Bacteroidia; o__Sphingobacteriales; f__Sphingobacteriaceae; g__Pedobacter; s__uncultured_bacterium
New.CleanUp.ReferenceOTU32109	0	0	0	0	0	0	0	0	0	4	0	0	0	0	0	0	0	0	0	0	20	5	2	9	0	10	0	0	0	0	0	0	0	0	4	9	0	0	0	0	0	0	6	d__Bacteria; p__Proteobacteria; c__Gammaproteobacteria; o__Enterobacterales; f__Morganellaceae; g__Buchnera; s__Buchnera_aphidicola
New.CleanUp.ReferenceOTU4636	0	0	0	0	0	0	0	0	0	0	0	0	0	0	0	0	0	0	0	0	3	2	15	2	0	3	0	0	0	0	0	0	0	0	17	25	0	0	0	0	0	0	1	d__Bacteria; p__Proteobacteria; c__Gammaproteobacteria; o__Enterobacterales; f__Morganellaceae; g__Buchnera; s__Buchnera_aphidicola
New.CleanUp.ReferenceOTU9122	11	0	0	0	0	0	0	0	0	6	0	0	0	0	0	0	0	1	1	0	7	4	14	3	0	6	0	0	0	0	0	0	0	3	6	3	0	0	0	0	0	0	3	d__Bacteria; p__Proteobacteria; c__Gammaproteobacteria; o__Enterobacterales; f__Morganellaceae; g__Buchnera; s__Buchnera_aphidicola
New.CleanUp.ReferenceOTU66764	0	3	5	0	0	3	0	5	5	0	0	0	1	0	0	0	0	0	0	0	0	0	0	0	0	0	0	0	0	0	0	0	0	0	0	0	0	6	11	9	11	9	0	d__Bacteria; p__Proteobacteria; c__Gammaproteobacteria; o__Enterobacterales; f__Morganellaceae; g__Buchnera; s__Buchnera_aphidicola
New.CleanUp.ReferenceOTU47537	0	0	0	0	0	0	35	0	0	2	0	0	0	0	0	0	0	0	0	0	0	2	0	0	4	0	6	3	0	3	10	0	0	2	0	0	0	0	0	0	0	0	0	d__Bacteria; p__Proteobacteria; c__Gammaproteobacteria; o__Enterobacterales; f__Morganellaceae; g__Buchnera; s__Buchnera_aphidicola
CP011211.846360.847830	0	0	0	0	0	0	0	0	0	0	0	0	0	0	0	0	0	0	0	0	0	66	0	0	0	0	0	0	0	0	0	0	0	0	0	0	0	0	0	0	0	0	0	d__Bacteria; p__Patescibacteria; c__Saccharimonadia; o__Saccharimonadales; f__Saccharimonadales; g__Saccharimonadales; s__uncultured_bacterium
New.CleanUp.ReferenceOTU5242	0	4	5	0	0	3	0	4	4	0	0	0	7	0	0	0	0	0	1	0	0	0	0	0	0	0	0	0	0	0	0	0	0	0	0	0	0	11	2	7	7	11	0	d__Bacteria; p__Proteobacteria; c__Gammaproteobacteria; o__Enterobacterales; f__Morganellaceae; g__Buchnera; s__Buchnera_aphidicola
New.CleanUp.ReferenceOTU43545	0	0	0	0	0	0	0	0	0	3	0	0	0	0	0	0	0	0	0	0	6	6	22	3	0	5	0	0	0	0	0	0	0	0	9	7	0	0	0	0	0	0	5	d__Bacteria; p__Proteobacteria; c__Gammaproteobacteria; o__Enterobacterales; f__Morganellaceae; g__Buchnera; s__Buchnera_aphidicola
CP000383.183235.184616	0	0	0	0	0	0	0	0	0	0	0	0	0	0	0	0	0	0	0	3	0	0	0	0	0	0	0	0	0	62	0	0	0	0	0	0	0	0	0	0	0	0	0	d__Bacteria; p__Bacteroidota; c__Bacteroidia; o__Cytophagales; f__Cytophagaceae; g__Cytophaga; s__uncultured_bacterium
New.CleanUp.ReferenceOTU36995	0	0	0	0	0	0	0	0	0	6	0	0	0	0	0	0	0	0	0	0	4	2	26	1	0	1	0	0	0	0	0	0	0	0	9	14	0	0	0	0	0	0	2	d__Bacteria; p__Proteobacteria; c__Gammaproteobacteria; o__Enterobacterales; f__Morganellaceae; g__Buchnera; s__Buchnera_aphidicola
New.CleanUp.ReferenceOTU69620	2	0	0	0	0	0	0	0	0	5	0	0	0	0	0	0	0	0	0	0	14	8	6	6	0	11	0	0	0	0	0	0	0	0	2	3	0	0	0	0	0	0	8	d__Bacteria; p__Proteobacteria; c__Gammaproteobacteria; o__Enterobacterales; f__Morganellaceae; g__Buchnera; s__Buchnera_aphidicola
JQ977057.1.1433	0	0	0	0	0	0	0	0	0	0	0	0	0	0	0	0	0	0	0	0	0	25	31	0	5	3	0	0	0	0	0	0	0	0	0	0	0	0	0	0	0	0	0	d__Bacteria; p__Bacteroidota; c__Bacteroidia; o__Sphingobacteriales; f__Sphingobacteriaceae; g__Pedobacter; s__Flavobacterium_sp.
CP005975.5913371.5914908	0	0	0	1	0	0	0	0	0	0	0	0	0	0	0	0	0	0	0	0	0	22	0	0	0	0	0	0	0	3	0	0	0	0	0	0	34	0	4	0	0	0	0	d__Bacteria; p__Proteobacteria; c__Gammaproteobacteria; o__Pseudomonadales; f__Pseudomonadaceae; g__Pseudomonas
New.CleanUp.ReferenceOTU33795	0	3	4	0	0	4	0	8	3	0	0	0	1	0	0	0	0	0	0	0	0	0	0	0	0	0	0	0	0	0	0	0	0	0	0	0	0	4	5	10	16	6	0	d__Bacteria; p__Proteobacteria; c__Gammaproteobacteria; o__Enterobacterales; f__Morganellaceae; g__Buchnera; s__Buchnera_aphidicola
New.CleanUp.ReferenceOTU71613	0	0	0	0	0	0	0	0	0	3	0	0	0	0	0	0	0	0	0	0	7	0	13	3	0	5	0	0	1	0	0	0	0	0	8	18	0	0	0	0	0	0	6	d__Bacteria; p__Proteobacteria; c__Gammaproteobacteria; o__Enterobacterales; f__Morganellaceae; g__Buchnera; s__Buchnera_aphidicola
CP024185.2200532.2202078	0	0	0	3	0	0	1	1	2	2	8	2	3	0	0	1	0	0	1	9	1	0	6	0	0	4	5	2	0	0	1	0	0	0	0	1	2	3	1	1	0	2	1	d__Bacteria; p__Proteobacteria; c__Gammaproteobacteria; o__Pseudomonadales; f__Moraxellaceae; g__Enhydrobacter
New.CleanUp.ReferenceOTU446	0	0	0	0	0	0	0	0	0	0	0	0	0	0	0	0	0	0	0	0	0	0	0	0	63	0	0	0	0	0	0	0	0	0	0	0	0	0	0	0	0	0	0	d__Bacteria; p__Bacteroidota; c__Bacteroidia; o__Flavobacteriales; f__Weeksellaceae; g__Chryseobacterium; s__Chryseobacterium_sp.
EU509144.1.1381	0	0	0	0	0	0	0	0	0	0	0	0	0	0	0	0	0	0	0	0	0	62	0	0	0	0	0	0	0	0	0	0	0	0	0	0	0	0	0	0	0	0	0	d__Bacteria; p__Bacteroidota; c__Bacteroidia; o__Chitinophagales; f__Chitinophagaceae; g__Taibaiella; s__uncultured_bacterium
HQ753892.1.1441	0	0	0	0	0	0	0	0	0	0	0	0	0	0	0	0	0	0	5	1	0	7	0	3	0	8	0	0	0	0	0	27	0	5	0	0	5	0	0	0	0	0	0	d__Bacteria; p__Actinobacteriota; c__Actinobacteria; o__Micrococcales; f__Microbacteriaceae; g__Rathayibacter
New.CleanUp.ReferenceOTU46307	0	0	0	0	0	0	0	0	0	0	0	0	57	1	0	0	1	0	0	1	0	0	0	0	0	0	0	0	0	0	0	0	0	0	0	0	0	0	0	0	0	0	1	d__Bacteria; p__Proteobacteria; c__Gammaproteobacteria; o__Enterobacterales; f__Yersiniaceae; g__Serratia; s__uncultured_bacterium
New.CleanUp.ReferenceOTU64331	0	0	1	0	0	1	0	0	1	0	0	0	0	0	0	0	0	0	0	0	0	0	0	0	0	0	0	0	0	0	0	0	0	0	0	0	0	5	11	14	12	16	0	d__Bacteria; p__Proteobacteria; c__Gammaproteobacteria; o__Enterobacterales; f__Morganellaceae; g__Buchnera; s__Buchnera_aphidicola
New.CleanUp.ReferenceOTU65654	0	1	0	14	15	0	0	0	0	0	0	13	0	0	7	0	4	0	0	0	0	0	0	0	1	0	1	1	4	0	0	0	0	0	0	0	0	0	0	0	0	0	0	d__Bacteria; p__Proteobacteria; c__Gammaproteobacteria; o__Enterobacterales; f__Morganellaceae; g__Buchnera; s__Buchnera_aphidicola
New.CleanUp.ReferenceOTU11462	0	0	0	0	0	0	1	0	0	0	0	0	0	0	0	0	0	0	0	0	0	1	12	0	0	2	0	0	0	0	0	0	0	0	16	28	0	0	0	0	0	0	0	d__Bacteria; p__Proteobacteria; c__Gammaproteobacteria; o__Enterobacterales; f__Morganellaceae; g__Buchnera; s__Buchnera_aphidicola
New.CleanUp.ReferenceOTU58559	0	0	0	0	0	0	0	0	0	0	0	0	0	0	0	0	0	0	0	0	2	2	14	1	0	1	0	0	0	0	0	0	0	0	18	22	0	0	0	0	0	0	0	d__Bacteria; p__Proteobacteria; c__Gammaproteobacteria; o__Enterobacterales; f__Morganellaceae; g__Buchnera; s__Buchnera_aphidicola
New.CleanUp.ReferenceOTU66718	0	0	0	0	0	0	0	0	0	0	0	0	0	0	0	0	0	0	0	0	0	0	0	0	0	0	0	0	0	0	0	0	0	0	0	0	0	9	12	10	13	16	0	d__Bacteria; p__Proteobacteria; c__Gammaproteobacteria; o__Enterobacterales; f__Morganellaceae; g__Buchnera; s__Buchnera_aphidicola
New.CleanUp.ReferenceOTU69953	0	0	0	0	0	0	5	0	0	3	0	0	0	0	0	0	0	0	0	0	0	0	0	0	2	0	14	9	0	13	14	0	0	0	0	0	0	0	0	0	0	0	0	d__Bacteria; p__Proteobacteria; c__Gammaproteobacteria; o__Enterobacterales; f__Morganellaceae; g__Buchnera; s__Buchnera_aphidicola
AJ493583.1.1469	0	0	0	0	0	0	0	0	0	0	0	0	0	0	0	0	0	0	0	0	0	0	0	0	0	0	0	0	0	57	0	0	0	0	0	0	2	0	0	0	0	0	0	d__Bacteria; p__Proteobacteria; c__Gammaproteobacteria; o__Cellvibrionales; f__Cellvibrionaceae; g__Cellvibrio
New.CleanUp.ReferenceOTU51914	1	0	0	0	0	0	11	0	0	8	0	0	0	0	0	0	0	0	0	0	0	0	0	0	4	0	10	7	0	8	10	0	0	0	0	0	0	0	0	0	0	0	0	d__Bacteria; p__Proteobacteria; c__Gammaproteobacteria; o__Enterobacterales; f__Morganellaceae; g__Buchnera; s__Buchnera_aphidicola
AM167564.1.1496	0	0	0	0	0	0	0	0	0	0	0	0	0	0	0	0	0	0	0	0	0	0	0	0	0	0	0	0	0	58	0	0	0	0	0	0	0	0	0	0	0	0	0	d__Bacteria; p__Bacteroidota; c__Bacteroidia; o__Flavobacteriales; f__Flavobacteriaceae; g__Flavobacterium; s__metagenome
New.ReferenceOTU111	2	0	0	0	0	0	2	0	0	1	0	0	0	0	0	2	0	0	2	1	5	2	12	4	1	2	0	0	0	0	3	2	2	1	5	8	0	0	0	0	0	0	1	d__Bacteria; p__Proteobacteria; c__Gammaproteobacteria; o__Enterobacterales; f__Morganellaceae; g__Buchnera; s__Buchnera_aphidicola
New.CleanUp.ReferenceOTU8712	0	0	0	0	0	0	4	0	0	6	0	0	0	0	0	0	0	0	0	0	0	3	0	0	9	0	13	10	1	4	7	1	0	0	0	0	0	0	0	0	0	0	0	d__Bacteria; p__Proteobacteria; c__Gammaproteobacteria; o__Enterobacterales; f__Morganellaceae; g__Buchnera; s__Buchnera_aphidicola
New.CleanUp.ReferenceOTU60330	3	0	0	0	0	0	4	0	0	1	0	0	0	0	0	0	0	0	0	0	0	0	0	0	7	0	9	12	0	7	12	0	0	3	0	0	0	0	0	0	0	0	0	d__Bacteria; p__Proteobacteria; c__Gammaproteobacteria; o__Enterobacterales; f__Morganellaceae; g__Buchnera; s__Buchnera_aphidicola
New.CleanUp.ReferenceOTU61475	0	0	0	0	0	0	0	0	0	0	0	0	0	0	0	0	0	0	13	0	0	5	0	1	0	1	12	0	0	4	0	20	0	0	0	0	2	0	0	0	0	0	0	d__Bacteria; p__Proteobacteria; c__Alphaproteobacteria; o__Rhizobiales; f__Beijerinckiaceae; g__Methylobacterium-Methylorubrum
New.CleanUp.ReferenceOTU73721	0	2	6	0	0	4	0	2	2	0	0	0	2	0	0	0	0	0	0	0	0	0	0	0	0	0	0	0	0	0	0	0	0	0	0	0	0	8	8	9	7	8	0	d__Bacteria; p__Proteobacteria; c__Gammaproteobacteria; o__Enterobacterales; f__Morganellaceae; g__Buchnera; s__Buchnera_aphidicola
AY373320.1.1413	0	0	0	0	0	0	7	0	0	0	12	0	0	0	0	0	0	0	0	0	0	0	14	0	0	0	0	0	0	0	0	22	0	0	0	0	0	0	1	1	0	0	0	d__Bacteria; p__Firmicutes; c__Bacilli; o__Bacillales; f__Bacillaceae; g__Bacillus; s__Bacillus_thermoamylovorans
New.CleanUp.ReferenceOTU48005	0	0	0	0	0	0	0	0	0	1	0	0	0	0	0	0	0	0	0	0	1	1	9	6	0	1	0	0	0	0	0	0	0	0	19	18	0	0	0	0	0	0	1	d__Bacteria; p__Proteobacteria; c__Gammaproteobacteria; o__Enterobacterales; f__Morganellaceae; g__Buchnera; s__Buchnera_aphidicola
New.CleanUp.ReferenceOTU51014	0	0	0	0	0	0	0	0	0	4	0	0	0	0	0	0	0	1	0	0	11	6	3	4	0	6	0	0	0	1	0	0	0	1	10	8	0	0	0	0	0	0	2	d__Bacteria; p__Proteobacteria; c__Gammaproteobacteria; o__Enterobacterales; f__Morganellaceae; g__Buchnera; s__Buchnera_aphidicola
AB009828.1.1461	0	0	0	0	0	0	4	0	0	0	13	0	0	0	0	0	0	0	0	0	0	0	23	0	0	0	0	0	0	0	0	16	0	0	0	0	0	0	0	0	0	0	0	d__Bacteria; p__Proteobacteria; c__Gammaproteobacteria; o__Burkholderiales; f__Hydrogenophilaceae; g__Hydrogenophilus; s__uncultured_bacterium
New.CleanUp.ReferenceOTU15411	1	0	0	0	0	0	11	0	0	2	0	0	0	0	0	0	0	0	1	0	1	0	0	0	6	0	5	9	1	6	9	0	0	2	0	2	0	0	0	0	0	0	0	d__Bacteria; p__Proteobacteria; c__Gammaproteobacteria; o__Enterobacterales; f__Morganellaceae; g__Buchnera; s__Buchnera_aphidicola
New.CleanUp.ReferenceOTU26541	0	1	0	0	0	0	0	0	0	0	54	0	0	0	0	0	0	0	0	0	0	0	0	0	0	0	0	0	0	0	0	0	0	0	0	0	0	0	0	1	0	0	0	d__Bacteria; p__Proteobacteria; c__Gammaproteobacteria; o__Enterobacterales; f__Morganellaceae; g__Buchnera; s__Buchnera_aphidicola
DQ257419.1.1483	0	0	0	0	0	0	0	0	0	0	0	0	0	0	0	0	0	0	0	0	0	54	0	0	0	0	1	0	0	0	0	0	0	0	0	0	0	0	0	0	0	0	0	d__Bacteria; p__Proteobacteria; c__Gammaproteobacteria; o__Burkholderiales; f__Comamonadaceae; g__Polaromonas
New.ReferenceOTU148	8	0	0	0	0	0	0	0	0	2	0	0	0	2	0	5	0	0	5	3	1	2	0	0	1	2	5	4	1	0	3	0	5	3	0	1	0	0	0	0	0	0	2	d__Bacteria; p__Proteobacteria; c__Gammaproteobacteria; o__Enterobacterales; f__Morganellaceae; g__Buchnera; s__Buchnera_aphidicola
New.CleanUp.ReferenceOTU35884	1	0	0	0	0	0	4	0	0	0	0	0	0	0	0	0	0	0	0	0	1	0	25	0	0	1	0	1	0	1	0	2	0	0	9	10	0	0	0	0	0	0	0	d__Bacteria; p__Proteobacteria; c__Gammaproteobacteria; o__Enterobacterales; f__Morganellaceae; g__Buchnera; s__Buchnera_aphidicola
New.CleanUp.ReferenceOTU52526	4	0	0	0	0	0	0	0	0	7	0	0	0	0	0	1	0	0	0	0	11	4	3	2	0	8	1	0	1	0	2	0	2	5	1	0	0	0	0	0	0	0	3	d__Bacteria; p__Proteobacteria; c__Gammaproteobacteria; o__Enterobacterales; f__Morganellaceae; g__Buchnera; s__Buchnera_aphidicola
New.CleanUp.ReferenceOTU68900	0	0	0	0	0	0	0	0	0	0	0	0	0	0	0	0	0	0	0	0	0	0	0	0	0	0	0	0	0	0	0	0	0	0	0	0	55	0	0	0	0	0	0	d__Bacteria; p__Bacteroidota; c__Bacteroidia; o__Flavobacteriales; f__Weeksellaceae; g__Chryseobacterium; s__Chryseobacterium_sp.
New.CleanUp.ReferenceOTU68909	0	0	0	0	0	0	4	0	0	7	0	0	0	0	0	0	0	0	0	0	0	0	0	0	0	0	11	6	1	9	17	0	0	0	0	0	0	0	0	0	0	0	0	d__Bacteria; p__Proteobacteria; c__Gammaproteobacteria; o__Enterobacterales; f__Morganellaceae; g__Buchnera; s__Buchnera_aphidicola
New.CleanUp.ReferenceOTU33545	0	0	0	0	0	0	2	0	0	7	0	0	0	0	0	0	0	0	0	0	2	1	9	2	0	14	0	0	0	1	0	0	0	0	10	5	0	0	0	0	0	0	1	d__Bacteria; p__Proteobacteria; c__Gammaproteobacteria; o__Enterobacterales; f__Morganellaceae; g__Buchnera; s__Buchnera_aphidicola
New.CleanUp.ReferenceOTU58290	1	0	0	0	0	0	0	0	0	5	0	0	0	0	0	0	0	0	0	0	13	3	6	3	0	5	0	0	0	0	0	0	0	0	4	10	0	0	0	0	0	0	4	d__Bacteria; p__Proteobacteria; c__Gammaproteobacteria; o__Enterobacterales; f__Morganellaceae; g__Buchnera; s__Buchnera_aphidicola
New.CleanUp.ReferenceOTU74463	0	0	0	0	0	0	0	0	0	0	0	0	0	0	0	0	0	0	0	0	0	0	0	0	0	0	0	0	0	54	0	0	0	0	0	0	0	0	0	0	0	0	0	d__Bacteria; p__Bacteroidota; c__Bacteroidia; o__Flavobacteriales; f__Flavobacteriaceae; g__Flavobacterium; s__metagenome
AJ512945.1.1435	0	0	0	0	0	0	4	0	0	0	5	0	0	0	0	0	0	0	0	0	0	0	38	0	0	0	0	0	0	0	0	6	0	0	0	0	0	0	0	0	0	0	0	d__Bacteria; p__Proteobacteria; c__Gammaproteobacteria; o__Burkholderiales; f__Comamonadaceae; g__Schlegelella
AB618491.1.1506	0	0	0	0	0	0	8	0	0	0	7	0	0	0	0	0	0	0	0	0	0	0	31	0	0	0	0	0	0	0	0	7	0	0	0	0	0	0	0	0	0	0	0	d__Bacteria; p__Firmicutes; c__Bacilli; o__Bacillales; f__Bacillaceae; g__Bacillus; s__Bacillus_thermoamylovorans
New.CleanUp.ReferenceOTU30398	0	0	0	0	0	0	0	0	0	1	0	0	0	0	0	0	0	0	0	0	0	7	21	2	0	2	0	0	0	0	0	0	0	0	7	12	0	0	0	0	0	0	1	d__Bacteria; p__Proteobacteria; c__Gammaproteobacteria; o__Enterobacterales; f__Morganellaceae; g__Buchnera; s__Buchnera_aphidicola
New.CleanUp.ReferenceOTU46397	0	4	4	0	0	2	0	5	8	0	0	0	2	0	0	0	0	0	0	0	0	0	0	0	0	0	0	0	0	0	0	0	0	0	0	0	0	6	4	6	4	8	0	d__Bacteria; p__Proteobacteria; c__Gammaproteobacteria; o__Enterobacterales; f__Morganellaceae; g__Buchnera; s__Buchnera_aphidicola
New.CleanUp.ReferenceOTU54606	0	0	0	0	0	0	0	0	0	0	0	0	0	0	0	0	0	0	0	3	0	0	0	0	0	0	0	0	50	0	0	0	0	0	0	0	0	0	0	0	0	0	0	d__Bacteria; p__Firmicutes; c__Bacilli; o__Entomoplasmatales; f__Spiroplasmataceae; g__Spiroplasma; s__uncultured_bacterium
New.CleanUp.ReferenceOTU71764	0	0	0	0	0	0	0	0	0	0	0	0	0	0	0	0	0	0	0	0	0	0	0	0	0	0	0	0	0	0	0	53	0	0	0	0	0	0	0	0	0	0	0	d__Bacteria; p__Proteobacteria; c__Gammaproteobacteria; o__Pseudomonadales; f__Moraxellaceae; g__Acinetobacter; s__Acinetobacter_sp.
New.CleanUp.ReferenceOTU74246	0	0	0	0	0	0	5	0	0	1	0	0	0	0	0	0	0	0	0	0	0	0	0	0	6	0	18	11	0	5	7	0	0	0	0	0	0	0	0	0	0	0	0	d__Bacteria; p__Proteobacteria; c__Gammaproteobacteria; o__Enterobacterales; f__Morganellaceae; g__Buchnera; s__Buchnera_aphidicola
New.CleanUp.ReferenceOTU75957	1	1	1	3	4	0	0	0	2	0	0	0	0	4	3	7	0	0	3	3	3	3	0	3	1	2	0	0	0	0	2	0	4	1	0	0	0	0	0	0	0	0	2	d__Bacteria; p__Proteobacteria; c__Gammaproteobacteria; o__Enterobacterales; f__Morganellaceae; g__Buchnera; s__Buchnera_aphidicola
CU919040.2.1366	0	0	0	0	0	0	0	0	0	0	0	0	0	0	0	0	0	0	0	0	0	0	0	0	0	0	0	0	0	52	0	0	0	0	0	0	0	0	0	0	0	0	0	d__Bacteria; p__Proteobacteria; c__Gammaproteobacteria; o__Xanthomonadales; f__Xanthomonadaceae; g__Thermomonas; s__metagenome
New.CleanUp.ReferenceOTU22645	0	0	0	0	0	0	1	0	0	7	0	0	0	0	0	0	0	0	0	0	0	0	0	0	9	0	6	9	1	7	10	0	0	2	0	0	0	0	0	0	0	0	0	d__Bacteria; p__Proteobacteria; c__Gammaproteobacteria; o__Enterobacterales; f__Morganellaceae; g__Buchnera; s__Buchnera_aphidicola
New.CleanUp.ReferenceOTU37946	0	0	0	0	0	0	0	0	0	2	0	0	0	0	0	0	0	0	0	0	6	4	5	9	0	8	0	0	0	0	0	0	0	0	7	7	0	0	0	0	0	0	4	d__Bacteria; p__Proteobacteria; c__Gammaproteobacteria; o__Enterobacterales; f__Morganellaceae; g__Buchnera; s__Buchnera_aphidicola
New.CleanUp.ReferenceOTU50330	0	0	0	0	0	0	0	0	0	0	0	0	0	0	0	0	0	1	0	0	0	0	0	0	0	0	0	0	0	2	2	0	0	0	0	0	0	0	0	0	0	0	47	d__Bacteria; p__Proteobacteria; c__Gammaproteobacteria; o__Enterobacterales; f__Morganellaceae; g__Candidatus_Regiella; s__Candidatus_Regiella
CP002773.5261764.5263293	0	0	0	0	0	0	0	0	0	0	0	0	0	0	0	0	0	0	0	0	30	2	0	0	0	0	0	0	0	0	0	19	0	0	0	0	0	0	0	0	0	0	0	d__Bacteria; p__Proteobacteria; c__Gammaproteobacteria; o__Enterobacterales; f__Yersiniaceae; g__Serratia; s__Serratia_plymuthica
AB042093.1.1510	0	0	0	0	0	0	0	0	0	0	0	0	0	5	0	0	0	0	28	0	0	9	0	0	0	0	0	0	0	3	0	3	0	1	2	0	0	0	0	0	0	0	0	d__Bacteria; p__Actinobacteriota; c__Actinobacteria; o__Micrococcales; f__Microbacteriaceae; g__Lysinimonas
CP013939.1111603.1113157	0	0	0	0	0	0	10	0	0	0	11	0	0	0	0	0	0	0	0	0	0	0	3	0	0	0	0	1	0	0	0	4	0	0	0	1	6	0	3	4	7	1	0	d__Bacteria; p__Firmicutes; c__Bacilli; o__Lactobacillales; f__Streptococcaceae; g__Streptococcus; s__uncultured_bacterium
New.CleanUp.ReferenceOTU16753	0	2	0	2	6	0	0	0	1	1	0	6	0	0	6	1	0	1	0	1	0	1	0	0	2	0	0	2	13	3	2	0	0	0	0	0	0	1	0	0	0	0	0	d__Bacteria; p__Proteobacteria; c__Gammaproteobacteria; o__Enterobacterales; f__Morganellaceae; g__Buchnera; s__Buchnera_aphidicola
New.CleanUp.ReferenceOTU60816	0	0	0	1	0	0	13	0	0	4	0	0	0	0	0	0	0	0	0	0	0	2	0	0	3	0	8	3	0	7	10	0	0	0	0	0	0	0	0	0	0	0	0	d__Bacteria; p__Proteobacteria; c__Gammaproteobacteria; o__Enterobacterales; f__Morganellaceae; g__Buchnera; s__Buchnera_aphidicola
FQ312044.15361.16794	0	0	0	0	0	0	0	0	0	0	0	1	0	1	2	1	0	0	0	0	0	0	0	4	0	7	23	3	4	0	1	0	0	0	0	0	0	2	0	1	0	0	0	d__Bacteria; p__Firmicutes; c__Bacilli; o__Lactobacillales; f__Streptococcaceae; g__Streptococcus; s__uncultured_bacterium
ABYQ02000011.992.2497	0	0	0	0	0	0	0	0	1	0	1	1	0	1	1	1	0	0	1	2	1	0	10	2	2	2	0	2	2	1	0	3	0	0	4	0	2	0	3	1	3	2	1	d__Bacteria; p__Actinobacteriota; c__Actinobacteria; o__Corynebacteriales; f__Corynebacteriaceae; g__Corynebacterium; s__uncultured_bacterium
CP025511.1581000.1582507	0	0	0	0	0	0	0	0	0	0	0	0	0	0	0	0	0	0	50	0	0	0	0	0	0	0	0	0	0	0	0	0	0	0	0	0	0	0	0	0	0	0	0	d__Bacteria; p__Actinobacteriota; c__Actinobacteria; o__Streptomycetales; f__Streptomycetaceae; g__Streptomyces; s__Streptomyces_sp.
New.CleanUp.ReferenceOTU21315	0	0	0	0	0	0	0	0	0	0	0	0	0	0	0	0	50	0	0	0	0	0	0	0	0	0	0	0	0	0	0	0	0	0	0	0	0	0	0	0	0	0	0	d__Bacteria; p__Proteobacteria; c__Gammaproteobacteria; o__Enterobacterales; f__Yersiniaceae; g__Serratia; s__uncultured_bacterium
New.CleanUp.ReferenceOTU29293	0	0	0	0	0	0	0	0	0	1	0	0	0	0	0	0	0	0	0	0	4	1	14	1	0	2	0	0	0	0	0	0	0	0	10	14	0	0	0	0	0	0	3	d__Bacteria; p__Proteobacteria; c__Gammaproteobacteria; o__Enterobacterales; f__Morganellaceae; g__Buchnera; s__Buchnera_aphidicola
New.CleanUp.ReferenceOTU30324	0	0	0	0	0	0	0	0	1	1	0	1	0	0	0	0	0	0	0	0	0	0	0	0	0	0	0	1	45	1	0	0	0	0	0	0	0	0	0	0	0	0	0	d__Bacteria; p__Proteobacteria; c__Gammaproteobacteria; o__Enterobacterales; f__Morganellaceae; g__Buchnera; s__Buchnera_aphidicola
New.CleanUp.ReferenceOTU50149	2	0	0	0	0	0	3	0	0	9	0	0	0	0	0	0	0	1	1	0	0	0	0	0	3	0	8	6	1	3	7	0	0	6	0	0	0	0	0	0	0	0	0	d__Bacteria; p__Proteobacteria; c__Gammaproteobacteria; o__Enterobacterales; f__Morganellaceae; g__Buchnera; s__Buchnera_aphidicola
AM934681.1.1486	0	0	0	0	0	0	0	0	0	0	0	0	0	0	0	0	0	0	0	0	0	0	0	0	0	0	0	0	0	49	0	0	0	0	0	0	0	0	0	0	0	0	0	d__Bacteria; p__Bacteroidota; c__Bacteroidia; o__Flavobacteriales; f__Flavobacteriaceae; g__Flavobacterium; s__metagenome
AUOS02000042.10667.12167	0	0	0	0	0	0	0	0	0	0	0	0	0	0	0	0	0	0	0	0	0	0	0	0	0	0	0	0	0	49	0	0	0	0	0	0	0	0	0	0	0	0	0	d__Bacteria; p__Bacteroidota; c__Bacteroidia; o__Cytophagales; f__Microscillaceae; g__Chryseolinea; s__uncultured_bacterium
New.CleanUp.ReferenceOTU1510	0	0	0	0	0	0	0	0	0	2	0	0	0	0	0	0	0	0	0	0	3	1	23	4	0	3	0	0	0	0	0	0	0	0	3	8	0	0	0	0	0	0	2	d__Bacteria; p__Proteobacteria; c__Gammaproteobacteria; o__Enterobacterales; f__Morganellaceae; g__Buchnera; s__Buchnera_aphidicola
New.CleanUp.ReferenceOTU2322	0	0	0	0	0	0	0	0	0	0	0	0	0	0	0	0	0	0	0	0	0	0	0	0	0	0	0	0	0	49	0	0	0	0	0	0	0	0	0	0	0	0	0	d__Bacteria; p__Verrucomicrobiota; c__Verrucomicrobiae; o__Verrucomicrobiales; f__Rubritaleaceae; g__Luteolibacter; s__uncultured_bacterium
New.CleanUp.ReferenceOTU48202	0	0	0	0	0	0	0	0	0	0	0	0	0	0	0	0	0	0	0	0	0	0	0	0	0	0	0	0	0	49	0	0	0	0	0	0	0	0	0	0	0	0	0	d__Bacteria; p__Proteobacteria; c__Alphaproteobacteria; o__Rhodobacterales; f__Rhodobacteraceae; g__Flavimaricola
New.CleanUp.ReferenceOTU56187	0	0	0	0	0	0	4	0	0	4	0	0	0	0	0	0	0	0	0	0	0	0	0	0	0	0	14	8	0	7	12	0	0	0	0	0	0	0	0	0	0	0	0	d__Bacteria; p__Proteobacteria; c__Gammaproteobacteria; o__Enterobacterales; f__Morganellaceae; g__Buchnera; s__Buchnera_aphidicola
New.CleanUp.ReferenceOTU67301	2	0	0	0	1	0	6	0	0	2	0	0	0	0	0	0	0	0	0	0	0	0	0	0	7	1	9	7	0	10	4	0	0	0	0	0	0	0	0	0	0	0	0	d__Bacteria; p__Proteobacteria; c__Gammaproteobacteria; o__Enterobacterales; f__Morganellaceae; g__Buchnera; s__Buchnera_aphidicola
AB681532.1.1414	0	0	0	0	0	0	0	0	0	0	0	0	0	0	0	0	0	0	0	0	0	0	0	0	0	0	0	0	0	0	0	0	0	0	0	0	48	0	0	0	0	0	0	d__Bacteria; p__Proteobacteria; c__Alphaproteobacteria; o__Sphingomonadales; f__Sphingomonadaceae; g__Sphingobium
New.ReferenceOTU147	0	0	0	0	0	0	0	0	0	0	0	0	0	0	0	0	0	0	1	0	0	0	0	0	0	0	0	0	47	0	0	0	0	0	0	0	0	0	0	0	0	0	0	d__Bacteria; p__Proteobacteria; c__Gammaproteobacteria; o__Enterobacterales; f__Morganellaceae; g__Buchnera; s__Buchnera_aphidicola
New.CleanUp.ReferenceOTU598	0	0	0	0	0	0	0	0	0	0	0	0	0	0	0	0	0	0	0	0	6	1	15	1	0	2	0	0	0	0	0	0	0	0	8	12	0	0	0	0	0	0	3	d__Bacteria; p__Proteobacteria; c__Gammaproteobacteria; o__Enterobacterales; f__Morganellaceae; g__Buchnera; s__Buchnera_aphidicola
New.CleanUp.ReferenceOTU5871	0	0	0	0	0	0	0	0	0	2	0	0	0	0	0	0	0	0	0	0	5	4	14	6	0	2	0	0	0	0	0	0	0	0	6	5	0	0	0	0	0	0	4	d__Bacteria; p__Proteobacteria; c__Gammaproteobacteria; o__Enterobacterales; f__Morganellaceae; g__Buchnera; s__Buchnera_aphidicola
New.CleanUp.ReferenceOTU37775	48	0	0	0	0	0	0	0	0	0	0	0	0	0	0	0	0	0	0	0	0	0	0	0	0	0	0	0	0	0	0	0	0	0	0	0	0	0	0	0	0	0	0	d__Bacteria; p__Proteobacteria; c__Gammaproteobacteria; o__Enterobacterales; f__Morganellaceae; g__Buchnera
AM501438.1.1340	0	0	0	0	0	0	0	1	0	0	0	2	1	4	0	0	0	0	2	1	0	1	0	0	2	0	8	20	0	0	5	0	0	0	0	0	0	0	0	0	0	0	0	d__Bacteria; p__Proteobacteria; c__Gammaproteobacteria; o__Burkholderiales; f__Comamonadaceae; g__Pelomonas
KT336587.1.1273	0	0	0	0	0	0	0	0	0	0	0	0	0	0	0	0	0	0	6	0	0	0	0	0	0	0	0	0	0	0	0	28	0	0	0	0	0	0	0	0	0	0	13	d__Bacteria; p__Proteobacteria; c__Gammaproteobacteria; o__Enterobacterales; f__Morganellaceae; g__Candidatus_Regiella; s__Candidatus_Regiella
CP023271.4624423.4625967	0	0	0	0	0	0	0	0	0	0	0	0	0	0	0	0	0	0	0	0	17	0	0	0	0	0	0	0	0	0	0	0	0	0	0	0	30	0	0	0	0	0	0	d__Bacteria; p__Proteobacteria; c__Gammaproteobacteria; o__Xanthomonadales; f__Xanthomonadaceae; g__Stenotrophomonas; s__Stenotrophomonas_sp.
New.ReferenceOTU141	0	0	0	0	0	0	0	0	0	0	0	0	0	0	0	0	47	0	0	0	0	0	0	0	0	0	0	0	0	0	0	0	0	0	0	0	0	0	0	0	0	0	0	d__Bacteria; p__Proteobacteria; c__Gammaproteobacteria; o__Enterobacterales; f__Yersiniaceae; g__Serratia; s__uncultured_bacterium
New.CleanUp.ReferenceOTU8180	0	0	0	0	0	0	1	0	0	10	0	0	0	0	0	0	0	0	0	0	0	1	0	0	4	0	11	7	0	7	6	0	0	0	0	0	0	0	0	0	0	0	0	d__Bacteria; p__Proteobacteria; c__Gammaproteobacteria; o__Enterobacterales; f__Morganellaceae; g__Buchnera; s__Buchnera_aphidicola
New.CleanUp.ReferenceOTU63339	0	0	0	0	0	0	0	0	0	0	0	0	0	0	0	0	0	0	0	0	4	1	7	1	0	1	0	0	0	0	0	0	0	1	14	18	0	0	0	0	0	0	0	d__Bacteria; p__Proteobacteria; c__Gammaproteobacteria; o__Enterobacterales; f__Morganellaceae; g__Buchnera; s__Buchnera_aphidicola
New.CleanUp.ReferenceOTU63630	0	11	4	0	0	1	0	1	3	0	0	0	5	0	0	0	0	1	0	0	0	0	0	0	0	0	0	0	0	0	0	0	0	0	0	0	0	6	0	5	5	5	0	d__Bacteria; p__Proteobacteria; c__Gammaproteobacteria; o__Enterobacterales; f__Morganellaceae; g__Buchnera; s__Buchnera_aphidicola
New.CleanUp.ReferenceOTU21584	0	0	0	0	0	0	0	0	0	3	0	0	0	0	0	0	0	0	0	0	8	4	3	5	0	6	0	0	0	0	0	0	0	0	6	7	0	0	0	0	0	0	4	d__Bacteria; p__Proteobacteria; c__Gammaproteobacteria; o__Enterobacterales; f__Morganellaceae; g__Buchnera; s__Buchnera_aphidicola
New.CleanUp.ReferenceOTU42789	0	0	0	0	0	0	0	0	0	3	0	0	0	0	0	0	0	0	0	0	2	8	9	7	0	7	0	0	0	0	0	0	0	0	3	5	0	0	0	0	0	0	2	d__Bacteria; p__Proteobacteria; c__Gammaproteobacteria; o__Enterobacterales; f__Morganellaceae; g__Buchnera; s__Buchnera_aphidicola
New.CleanUp.ReferenceOTU48342	3	0	0	0	0	0	0	0	0	2	0	0	0	5	0	1	0	0	4	3	0	0	0	0	1	1	5	3	0	3	4	0	5	6	0	0	0	0	0	0	0	0	0	d__Bacteria; p__Proteobacteria; c__Gammaproteobacteria; o__Enterobacterales; f__Morganellaceae; g__Buchnera; s__Buchnera_aphidicola
AJ007405.1.1526	0	0	0	0	0	0	0	0	0	0	0	0	0	0	0	0	0	0	0	45	0	0	0	0	0	0	0	0	0	0	0	0	0	0	0	0	0	0	0	0	0	0	0	d__Bacteria; p__Proteobacteria; c__Gammaproteobacteria; o__Enterobacterales; f__Morganellaceae; g__Photorhabdus; s__Photorhabdus_temperata
New.CleanUp.ReferenceOTU4936	0	0	0	0	0	0	1	0	0	3	0	0	0	0	0	0	0	0	0	0	3	4	2	1	1	5	4	0	1	2	2	1	0	1	5	7	0	0	0	0	0	0	2	d__Bacteria; p__Proteobacteria; c__Gammaproteobacteria; o__Enterobacterales; f__Morganellaceae; g__Buchnera; s__Buchnera_aphidicola
New.CleanUp.ReferenceOTU49717	0	0	0	0	0	0	0	0	0	0	0	0	0	0	0	0	0	0	0	0	4	0	7	4	0	5	0	0	0	0	0	0	0	0	11	11	0	0	0	0	0	0	3	d__Bacteria; p__Proteobacteria; c__Gammaproteobacteria; o__Enterobacterales; f__Morganellaceae; g__Buchnera; s__Buchnera_aphidicola
New.CleanUp.ReferenceOTU63419	0	0	0	0	0	0	0	0	0	2	0	0	0	0	0	0	0	0	0	0	7	2	2	2	0	5	1	1	1	0	0	0	0	0	7	12	0	0	0	0	0	0	3	d__Bacteria; p__Proteobacteria; c__Gammaproteobacteria; o__Enterobacterales; f__Morganellaceae; g__Buchnera; s__Buchnera_aphidicola
New.CleanUp.ReferenceOTU70115	1	0	0	0	0	0	5	0	0	0	0	0	0	0	0	0	0	0	0	0	0	0	2	0	0	0	0	0	0	0	0	33	0	0	1	3	0	0	0	0	0	0	0	d__Bacteria; p__Proteobacteria; c__Gammaproteobacteria; o__Enterobacterales; f__Morganellaceae; g__Buchnera; s__Buchnera_aphidicola
AB510002.1.1414	1	1	0	0	0	1	0	1	2	0	0	1	1	7	4	2	0	0	3	2	0	0	0	0	0	0	3	11	0	0	4	0	0	0	0	0	0	0	0	0	0	0	0	d__Bacteria; p__Proteobacteria; c__Alphaproteobacteria; o__Rhizobiales; f__Xanthobacteraceae; g__Bradyrhizobium; s__Bradyrhizobium_sp.
JQ746036.1.1542	0	0	0	0	0	0	9	0	0	0	11	0	0	0	0	0	0	0	0	0	0	0	16	0	0	0	0	0	0	0	0	8	0	0	0	0	0	0	0	0	0	0	0	d__Bacteria; p__Proteobacteria; c__Gammaproteobacteria; o__Xanthomonadales; f__Xanthomonadaceae; g__Vulcaniibacterium; s__uncultured_bacterium
New.CleanUp.ReferenceOTU17015	0	0	0	0	0	0	0	0	0	1	0	0	0	0	0	0	0	0	0	0	3	1	11	2	0	0	0	0	0	0	0	0	0	0	7	18	0	0	0	0	0	0	1	d__Bacteria; p__Proteobacteria; c__Gammaproteobacteria; o__Enterobacterales; f__Morganellaceae; g__Buchnera; s__Buchnera_aphidicola
AB023371.1.1468	1	0	0	3	0	0	2	1	2	0	2	2	1	1	2	0	0	0	1	2	0	0	1	0	1	0	4	3	0	0	1	2	0	0	0	0	0	0	4	2	4	0	1	d__Bacteria; p__Actinobacteriota; c__Actinobacteria; o__Micrococcales; f__Micrococcaceae; g__Micrococcus; s__Micrococcus_luteus
CP017007.706520.708067	0	0	0	3	0	0	0	0	0	5	0	0	0	0	0	0	0	0	0	0	0	35	0	0	0	0	0	0	0	0	0	0	0	0	0	0	0	0	0	0	0	0	0	d__Bacteria; p__Proteobacteria; c__Gammaproteobacteria; o__Pseudomonadales; f__Pseudomonadaceae; g__Pseudomonas
New.CleanUp.ReferenceOTU28570	0	2	2	0	0	2	0	2	0	0	0	0	1	0	0	0	0	1	0	0	0	0	0	0	0	0	0	0	0	0	0	0	0	0	0	0	0	5	7	7	9	5	0	d__Bacteria; p__Proteobacteria; c__Gammaproteobacteria; o__Enterobacterales; f__Morganellaceae; g__Buchnera; s__Buchnera_aphidicola
New.CleanUp.ReferenceOTU55086	0	0	0	0	0	0	17	0	0	1	0	0	0	0	0	0	0	0	0	0	0	1	0	0	4	0	4	8	0	5	3	0	0	0	0	0	0	0	0	0	0	0	0	d__Bacteria; p__Proteobacteria; c__Gammaproteobacteria; o__Enterobacterales; f__Morganellaceae; g__Buchnera; s__Buchnera_aphidicola
New.CleanUp.ReferenceOTU67849	0	0	0	0	0	0	0	0	0	1	0	0	0	0	0	0	0	0	0	0	1	2	11	5	0	2	0	0	0	0	0	0	0	0	11	9	0	0	0	0	0	0	0	d__Bacteria; p__Proteobacteria; c__Gammaproteobacteria; o__Enterobacterales; f__Morganellaceae; g__Buchnera; s__Buchnera_aphidicola
New.CleanUp.ReferenceOTU68494	0	0	0	0	0	0	0	0	0	0	0	0	0	0	0	0	0	0	0	0	2	4	15	5	0	2	0	0	0	0	0	0	0	1	5	5	0	0	0	0	0	0	3	d__Bacteria; p__Proteobacteria; c__Gammaproteobacteria; o__Enterobacterales; f__Morganellaceae; g__Buchnera; s__Buchnera_aphidicola
KF052598.1.1453	0	0	0	0	0	0	0	0	0	0	0	0	0	0	0	0	0	0	0	0	0	0	0	0	0	0	0	0	0	0	0	0	0	0	0	41	0	0	0	0	0	0	0	d__Bacteria; p__Proteobacteria; c__Gammaproteobacteria; o__Enterobacterales; f__Yersiniaceae; g__Serratia
AGZU01000008.216252.217726	0	0	0	0	0	0	0	0	0	0	0	0	0	0	0	0	0	0	0	0	0	0	0	0	0	0	0	0	0	0	0	0	0	0	0	0	41	0	0	0	0	0	0	d__Bacteria; p__Proteobacteria; c__Alphaproteobacteria; o__Sphingomonadales; f__Sphingomonadaceae; g__Sphingobium
AM410672.1.1486	0	0	0	0	0	0	0	0	0	0	0	0	0	0	0	0	0	0	7	4	0	4	0	0	0	0	1	0	0	17	0	0	0	1	0	0	7	0	0	0	0	0	0	d__Bacteria; p__Actinobacteriota; c__Actinobacteria; o__Micrococcales; f__Microbacteriaceae; g__uncultured
New.ReferenceOTU71	0	0	0	0	0	0	0	0	0	0	0	0	0	0	0	0	0	1	2	0	0	0	0	0	0	0	0	0	0	9	8	12	0	0	0	0	0	0	0	0	0	0	9	d__Bacteria; p__Proteobacteria; c__Gammaproteobacteria; o__Enterobacterales; f__Morganellaceae; g__Candidatus_Regiella; s__Candidatus_Regiella
New.ReferenceOTU107	2	0	0	0	0	0	3	0	0	1	0	0	0	0	0	0	0	0	1	0	2	4	9	3	0	3	1	2	0	2	1	0	0	1	1	5	0	0	0	0	0	0	0	d__Bacteria; p__Proteobacteria; c__Gammaproteobacteria; o__Enterobacterales; f__Morganellaceae; g__Buchnera; s__Buchnera_aphidicola
New.CleanUp.ReferenceOTU5626	2	0	0	0	0	0	4	0	0	0	0	0	1	0	0	0	0	0	0	0	4	3	5	2	2	1	0	0	1	1	4	1	0	1	4	5	0	0	0	0	0	0	0	d__Bacteria; p__Proteobacteria; c__Gammaproteobacteria; o__Enterobacterales; f__Morganellaceae; g__Buchnera; s__Buchnera_aphidicola
New.CleanUp.ReferenceOTU14604	0	0	0	0	0	0	0	0	0	2	0	0	0	0	0	0	0	0	0	0	4	3	6	1	0	6	0	0	0	0	0	0	0	0	11	6	0	0	0	0	0	0	2	d__Bacteria; p__Proteobacteria; c__Gammaproteobacteria; o__Enterobacterales; f__Morganellaceae; g__Buchnera; s__Buchnera_aphidicola
New.CleanUp.ReferenceOTU16999	0	0	0	0	0	0	0	0	0	5	0	0	0	0	0	0	0	0	0	0	4	5	6	1	0	8	0	0	0	0	0	0	0	0	4	4	0	0	0	0	0	0	4	d__Bacteria; p__Proteobacteria; c__Gammaproteobacteria; o__Enterobacterales; f__Morganellaceae; g__Buchnera; s__Buchnera_aphidicola
New.CleanUp.ReferenceOTU18518	1	0	0	0	0	0	0	0	0	3	0	0	0	0	0	0	0	0	0	0	3	6	11	3	0	5	0	0	0	0	0	0	0	0	1	8	0	0	0	0	0	0	0	d__Bacteria; p__Proteobacteria; c__Gammaproteobacteria; o__Enterobacterales; f__Morganellaceae; g__Buchnera; s__Buchnera_aphidicola
New.CleanUp.ReferenceOTU28793	3	1	0	0	0	0	0	1	0	0	0	0	0	1	0	0	0	0	0	1	0	0	0	0	0	3	21	3	0	0	1	5	0	0	0	0	1	0	0	0	0	0	0	d__Bacteria; p__Firmicutes; c__Clostridia; o__Peptostreptococcales-Tissierellales; f__Peptostreptococcales-Tissierellales; g__Anaerococcus; s__uncultured_bacterium
New.CleanUp.ReferenceOTU37859	0	0	0	0	0	0	15	0	0	1	0	0	0	0	0	0	0	0	0	0	0	1	0	0	7	0	5	1	0	5	6	0	0	0	0	0	0	0	0	0	0	0	0	d__Bacteria; p__Proteobacteria; c__Gammaproteobacteria; o__Enterobacterales; f__Morganellaceae; g__Buchnera; s__Buchnera_aphidicola
New.CleanUp.ReferenceOTU43062	0	0	0	0	0	0	0	0	0	0	0	0	0	0	0	0	0	0	0	0	0	0	0	0	0	0	0	0	0	0	41	0	0	0	0	0	0	0	0	0	0	0	0	d__Bacteria; p__Proteobacteria; c__Gammaproteobacteria; o__Enterobacterales; f__Morganellaceae; g__Buchnera; s__Buchnera_aphidicola
New.CleanUp.ReferenceOTU47322	0	0	0	0	0	0	1	0	0	0	3	0	0	0	0	0	0	0	0	0	0	0	34	0	0	0	0	0	0	0	0	0	0	0	0	0	1	0	2	0	0	0	0	d__Bacteria; p__Fusobacteriota; c__Fusobacteriia; o__Fusobacteriales; f__Fusobacteriaceae; g__Cetobacterium; s__uncultured_bacterium
New.ReferenceOTU176	0	3	0	0	0	2	0	3	1	0	0	0	3	0	0	0	0	1	0	0	0	0	0	0	0	0	0	0	0	0	0	0	0	0	0	0	0	7	3	5	3	9	0	d__Bacteria; p__Proteobacteria; c__Gammaproteobacteria; o__Enterobacterales; f__Morganellaceae; g__Buchnera; s__Buchnera_aphidicola
New.CleanUp.ReferenceOTU17417	0	0	0	0	0	0	0	0	0	2	0	0	0	0	0	0	0	0	0	0	4	0	7	2	0	1	0	0	0	0	0	0	0	0	12	10	0	0	0	0	0	0	2	d__Bacteria; p__Proteobacteria; c__Gammaproteobacteria; o__Enterobacterales; f__Morganellaceae; g__Buchnera; s__Buchnera_aphidicola
New.CleanUp.ReferenceOTU24799	0	0	0	0	0	0	0	0	1	3	0	0	0	0	0	0	0	0	0	0	5	7	4	4	0	5	0	0	0	0	0	0	0	0	4	4	0	0	0	0	0	0	3	d__Bacteria; p__Proteobacteria; c__Gammaproteobacteria; o__Enterobacterales; f__Morganellaceae; g__Buchnera; s__Buchnera_aphidicola
New.CleanUp.ReferenceOTU36305	0	0	0	0	0	0	0	0	0	1	0	0	0	0	0	0	0	0	0	0	2	2	5	8	0	3	0	0	0	0	0	0	0	0	10	9	0	0	0	0	0	0	0	d__Bacteria; p__Proteobacteria; c__Gammaproteobacteria; o__Enterobacterales; f__Morganellaceae; g__Buchnera; s__Buchnera_aphidicola
New.CleanUp.ReferenceOTU39725	0	0	0	0	0	0	0	0	0	0	0	0	0	0	0	0	0	0	40	0	0	0	0	0	0	0	0	0	0	0	0	0	0	0	0	0	0	0	0	0	0	0	0	d__Bacteria; p__Proteobacteria; c__Alphaproteobacteria; o__Sphingomonadales; f__Sphingomonadaceae; g__Novosphingobium
New.CleanUp.ReferenceOTU76845	1	0	0	0	0	0	0	0	0	3	0	0	0	0	0	0	0	0	0	0	6	1	9	2	0	4	0	0	0	0	0	0	0	2	4	5	0	0	0	0	0	0	3	d__Bacteria; p__Proteobacteria; c__Gammaproteobacteria; o__Enterobacterales; f__Morganellaceae; g__Buchnera; s__Buchnera_aphidicola
New.ReferenceOTU12	4	0	0	0	0	0	1	0	0	0	0	0	0	2	0	1	0	0	1	5	2	3	1	1	0	1	5	1	1	1	1	0	7	0	0	0	0	0	0	0	0	0	1	d__Bacteria; p__Proteobacteria; c__Gammaproteobacteria; o__Enterobacterales; f__Morganellaceae; g__Buchnera; s__Buchnera_aphidicola
New.CleanUp.ReferenceOTU27448	0	0	0	0	0	0	0	0	0	1	0	0	0	0	0	0	0	0	0	0	5	3	8	3	0	0	0	0	0	0	0	0	0	0	9	8	0	0	0	0	0	0	2	d__Bacteria; p__Proteobacteria; c__Gammaproteobacteria; o__Enterobacterales; f__Morganellaceae; g__Buchnera; s__Buchnera_aphidicola
New.CleanUp.ReferenceOTU36458	0	0	0	0	0	0	1	0	0	0	0	0	0	0	0	0	0	0	0	0	0	0	0	0	11	0	8	7	0	3	9	0	0	0	0	0	0	0	0	0	0	0	0	d__Bacteria; p__Proteobacteria; c__Gammaproteobacteria; o__Enterobacterales; f__Morganellaceae; g__Buchnera; s__Buchnera_aphidicola
New.CleanUp.ReferenceOTU42895	0	0	0	0	0	0	3	0	0	1	0	0	0	0	0	0	0	0	0	0	0	0	0	0	10	1	9	6	0	5	4	0	0	0	0	0	0	0	0	0	0	0	0	d__Bacteria; p__Proteobacteria; c__Gammaproteobacteria; o__Enterobacterales; f__Morganellaceae; g__Buchnera; s__Buchnera_aphidicola
AB245387.1.1470	0	0	0	0	0	0	0	0	0	0	0	0	0	9	0	0	0	0	8	6	0	0	0	0	0	0	3	0	0	2	0	5	0	0	0	0	4	0	0	0	0	0	1	d__Bacteria; p__Actinobacteriota; c__Actinobacteria; o__Propionibacteriales; f__Nocardioidaceae; g__Aeromicrobium; s__uncultured_bacterium
FN421989.1.1411	0	0	0	0	0	0	0	0	0	0	0	0	0	0	0	0	0	0	0	0	0	21	0	0	0	0	0	0	0	0	0	1	0	0	0	0	16	0	0	0	0	0	0	d__Bacteria; p__Proteobacteria; c__Gammaproteobacteria; o__Burkholderiales; f__Comamonadaceae
New.ReferenceOTU158	0	0	0	0	0	0	0	0	0	2	0	0	0	0	0	0	0	0	0	0	7	1	7	1	0	2	0	0	0	0	0	0	0	0	4	11	0	0	0	0	0	0	3	d__Bacteria; p__Proteobacteria; c__Gammaproteobacteria; o__Enterobacterales; f__Morganellaceae; g__Buchnera; s__Buchnera_aphidicola
New.CleanUp.ReferenceOTU52756	9	0	0	0	0	0	2	0	0	3	0	0	0	0	0	0	0	0	2	0	0	0	0	1	0	0	5	0	0	5	9	0	0	2	0	0	0	0	0	0	0	0	0	d__Bacteria; p__Proteobacteria; c__Gammaproteobacteria; o__Enterobacterales; f__Morganellaceae; g__Buchnera; s__Buchnera_aphidicola
New.CleanUp.ReferenceOTU57555	0	0	0	0	0	0	10	0	0	2	0	0	0	0	0	0	0	0	0	0	0	0	0	0	3	0	5	7	0	4	7	0	0	0	0	0	0	0	0	0	0	0	0	d__Bacteria; p__Proteobacteria; c__Gammaproteobacteria; o__Enterobacterales; f__Morganellaceae; g__Buchnera; s__Buchnera_aphidicola
New.CleanUp.ReferenceOTU59508	0	0	0	0	0	0	0	0	0	0	10	0	0	0	0	0	0	0	0	0	0	0	21	0	0	0	0	0	0	0	0	6	0	0	0	0	0	0	0	0	1	0	0	d__Bacteria; p__Firmicutes; c__Bacilli; o__Bacillales; f__Bacillaceae; g__Bacillus; s__Bacillus_sp.
New.CleanUp.ReferenceOTU76085	7	0	0	0	0	0	8	1	0	2	0	0	0	0	0	0	0	1	0	0	0	0	0	0	0	0	5	3	0	4	2	1	0	4	0	0	0	0	0	0	0	0	0	d__Bacteria; p__Proteobacteria; c__Gammaproteobacteria; o__Enterobacterales; f__Morganellaceae; g__Buchnera; s__Buchnera_aphidicola
New.CleanUp.ReferenceOTU76433	0	0	0	0	0	0	0	0	0	0	0	0	0	0	0	0	0	0	0	0	0	0	0	0	0	0	0	0	0	0	0	38	0	0	0	0	0	0	0	0	0	0	0	d__Bacteria; p__Proteobacteria; c__Gammaproteobacteria; o__Enterobacterales; f__Morganellaceae; g__Candidatus_Hamiltonella; s__Candidatus_Hamiltonella
CU922789.1.1314	0	0	0	0	0	0	0	0	0	0	0	0	0	0	0	0	0	0	0	0	0	14	0	0	0	0	0	0	0	0	0	23	0	0	0	0	0	0	0	0	0	0	0	d__Bacteria; p__Patescibacteria; c__Saccharimonadia; o__Saccharimonadales; f__Saccharimonadales; g__Saccharimonadales; s__uncultured_bacterium
FJ464979.1.1511	0	0	0	0	0	0	0	0	0	0	0	0	0	0	0	0	0	0	32	0	0	0	0	0	0	0	1	0	0	0	0	1	2	1	0	0	0	0	0	0	0	0	0	d__Bacteria; p__Actinobacteriota; c__Actinobacteria; o__Propionibacteriales; f__Nocardioidaceae; g__Aeromicrobium
CP033070.2871665.2873182	0	0	0	0	0	0	0	0	0	0	0	0	0	0	0	0	0	0	1	1	0	14	0	0	0	0	0	0	0	0	0	18	0	0	0	0	3	0	0	0	0	0	0	d__Bacteria; p__Bacteroidota; c__Bacteroidia; o__Flavobacteriales; f__Weeksellaceae; g__Chryseobacterium; s__Chryseobacterium_sp.
New.CleanUp.ReferenceOTU13350	0	0	0	0	0	0	10	0	0	2	0	0	0	0	0	0	0	0	0	0	0	0	1	0	2	0	4	3	0	7	7	0	0	1	0	0	0	0	0	0	0	0	0	d__Bacteria; p__Proteobacteria; c__Gammaproteobacteria; o__Enterobacterales; f__Morganellaceae; g__Buchnera; s__Buchnera_aphidicola
New.CleanUp.ReferenceOTU20090	0	0	0	0	0	0	0	0	0	0	0	0	0	0	0	0	0	0	0	0	0	0	0	0	37	0	0	0	0	0	0	0	0	0	0	0	0	0	0	0	0	0	0	d__Bacteria; p__Proteobacteria; c__Alphaproteobacteria; o__Rickettsiales; f__Anaplasmataceae; g__Wolbachia; s__Wolbachia_endosymbiont
New.CleanUp.ReferenceOTU27923	2	0	0	0	0	0	0	0	0	0	0	0	0	0	0	0	0	0	0	1	0	1	0	0	0	0	1	0	0	0	32	0	0	0	0	0	0	0	0	0	0	0	0	d__Bacteria; p__Proteobacteria; c__Gammaproteobacteria; o__Enterobacterales; f__Morganellaceae; g__Buchnera; s__Buchnera_aphidicola
New.CleanUp.ReferenceOTU52231	0	0	0	10	11	0	0	0	0	0	0	4	0	0	10	0	2	0	0	0	0	0	0	0	0	0	0	0	0	0	0	0	0	0	0	0	0	0	0	0	0	0	0	d__Bacteria; p__Proteobacteria; c__Gammaproteobacteria; o__Enterobacterales; f__Morganellaceae; g__Buchnera; s__Buchnera_aphidicola
New.CleanUp.ReferenceOTU67367	0	0	0	0	0	0	0	0	0	0	35	0	0	0	0	0	0	0	0	0	0	0	0	0	0	0	0	0	0	0	0	0	0	0	0	0	0	1	0	1	0	0	0	d__Bacteria; p__Proteobacteria; c__Gammaproteobacteria; o__Enterobacterales; f__Morganellaceae; g__Buchnera; s__Buchnera_aphidicola
New.CleanUp.ReferenceOTU72123	0	0	0	12	4	0	0	0	0	0	0	9	0	0	10	0	2	0	0	0	0	0	0	0	0	0	0	0	0	0	0	0	0	0	0	0	0	0	0	0	0	0	0	d__Bacteria; p__Proteobacteria; c__Gammaproteobacteria; o__Enterobacterales; f__Morganellaceae; g__Buchnera; s__Buchnera_aphidicola
New.ReferenceOTU9	3	0	0	0	0	0	2	0	0	2	0	0	0	1	0	1	0	0	1	1	1	7	2	1	0	0	3	1	1	1	0	0	2	3	1	0	0	0	0	0	0	0	2	d__Bacteria; p__Proteobacteria; c__Gammaproteobacteria; o__Enterobacterales; f__Morganellaceae; g__Buchnera; s__Buchnera_aphidicola
New.CleanUp.ReferenceOTU17485	0	0	0	0	0	0	7	0	0	4	0	0	0	0	0	0	0	0	0	0	0	0	0	0	2	0	3	10	0	2	8	0	0	0	0	0	0	0	0	0	0	0	0	d__Bacteria; p__Proteobacteria; c__Gammaproteobacteria; o__Enterobacterales; f__Morganellaceae; g__Buchnera; s__Buchnera_aphidicola
New.CleanUp.ReferenceOTU51191	0	0	0	0	0	0	0	0	0	4	0	0	0	0	0	0	0	0	0	0	3	3	7	3	0	3	0	0	0	0	0	0	0	0	3	8	0	0	0	0	0	0	2	d__Bacteria; p__Proteobacteria; c__Gammaproteobacteria; o__Enterobacterales; f__Morganellaceae; g__Buchnera; s__Buchnera_aphidicola
New.CleanUp.ReferenceOTU75939	0	0	0	0	0	0	0	0	0	1	0	0	0	0	0	0	0	0	1	0	6	6	4	3	0	1	0	0	0	0	0	0	0	1	2	8	0	0	0	0	0	0	3	d__Bacteria; p__Proteobacteria; c__Gammaproteobacteria; o__Enterobacterales; f__Morganellaceae; g__Buchnera; s__Buchnera_aphidicola
DQ279370.1.1485	0	0	0	0	0	0	0	0	0	0	0	0	0	0	0	0	0	0	0	0	0	0	0	0	0	0	0	0	0	35	0	0	0	0	0	0	0	0	0	0	0	0	0	d__Bacteria; p__Bacteroidota; c__Bacteroidia; o__Cytophagales; f__Microscillaceae; g__Chryseolinea
HM329568.1.1346	0	0	0	0	0	0	0	0	0	0	0	0	0	1	0	0	0	0	2	0	0	0	0	0	0	1	0	0	0	1	0	0	0	3	0	0	27	0	0	0	0	0	0	d__Bacteria; p__Bacteroidota; c__Bacteroidia; o__Flavobacteriales; f__Flavobacteriaceae; g__Flavobacterium; s__uncultured_bacterium
New.ReferenceOTU127	3	0	0	0	0	0	0	0	0	0	0	0	0	2	0	3	0	0	1	3	0	1	1	1	0	2	5	2	0	4	2	0	2	2	1	0	0	0	0	0	0	0	0	d__Bacteria; p__Proteobacteria; c__Gammaproteobacteria; o__Enterobacterales; f__Morganellaceae; g__Buchnera; s__Buchnera_aphidicola
New.ReferenceOTU173	1	0	0	0	0	0	0	0	0	0	0	0	0	0	0	0	0	0	0	0	2	2	13	2	0	2	0	0	0	0	0	1	0	0	4	6	0	0	0	0	1	0	1	d__Bacteria; p__Proteobacteria; c__Gammaproteobacteria; o__Enterobacterales; f__Morganellaceae; g__Buchnera; s__Buchnera_aphidicola
New.CleanUp.ReferenceOTU25242	0	0	0	0	0	0	0	0	0	1	0	0	0	0	0	0	0	0	0	0	8	4	3	4	0	4	0	0	0	0	0	0	0	0	2	7	0	0	0	0	0	0	2	d__Bacteria; p__Proteobacteria; c__Gammaproteobacteria; o__Enterobacterales; f__Morganellaceae; g__Buchnera; s__Buchnera_aphidicola
New.CleanUp.ReferenceOTU25295	2	0	0	0	0	0	4	0	0	3	0	0	0	0	0	0	0	1	1	0	1	0	1	2	0	1	3	4	1	2	2	0	0	1	3	3	0	0	0	0	0	0	0	d__Bacteria; p__Proteobacteria; c__Gammaproteobacteria; o__Enterobacterales; f__Morganellaceae; g__Buchnera; s__Buchnera_aphidicola
New.CleanUp.ReferenceOTU40291	0	5	3	0	0	2	0	6	2	0	0	0	1	0	0	0	0	0	0	0	0	0	0	0	0	0	0	0	0	0	0	0	0	0	0	0	0	1	1	7	4	3	0	d__Bacteria; p__Proteobacteria; c__Gammaproteobacteria; o__Enterobacterales; f__Morganellaceae; g__Buchnera; s__Buchnera_aphidicola
New.CleanUp.ReferenceOTU57263	0	0	0	0	0	0	0	0	0	2	0	0	0	0	0	0	0	0	0	0	2	3	8	1	0	1	0	0	0	0	0	0	0	0	9	9	0	0	0	0	0	0	0	d__Bacteria; p__Proteobacteria; c__Gammaproteobacteria; o__Enterobacterales; f__Morganellaceae; g__Buchnera; s__Buchnera_aphidicola
New.CleanUp.ReferenceOTU70385	1	0	0	0	0	0	3	0	0	3	0	0	0	0	0	0	0	0	0	0	2	2	4	0	0	7	3	2	0	1	4	0	0	1	1	1	0	0	0	0	0	0	0	d__Bacteria; p__Proteobacteria; c__Gammaproteobacteria; o__Enterobacterales; f__Morganellaceae; g__Buchnera; s__Buchnera_aphidicola
FPLS01001375.8.1522	0	0	0	0	0	0	0	0	0	0	0	0	0	0	0	0	0	0	34	0	0	0	0	0	0	0	0	0	0	0	0	0	0	0	0	0	0	0	0	0	0	0	0	d__Bacteria; p__Proteobacteria; c__Gammaproteobacteria; o__Burkholderiales; f__Nitrosomonadaceae; g__Ellin6067; s__metagenome
EU594555.1.1445	0	0	0	0	0	0	0	0	0	0	0	0	0	0	0	0	0	0	0	0	3	1	0	0	0	0	0	0	0	0	0	0	0	0	0	0	30	0	0	0	0	0	0	d__Bacteria; p__Proteobacteria; c__Gammaproteobacteria; o__Pseudomonadales; f__Pseudomonadaceae; g__Pseudomonas
CP024422.1854868.1856337	0	0	0	0	0	0	0	0	0	0	0	0	0	0	0	0	0	0	0	1	0	0	0	0	0	0	0	0	0	0	0	0	0	0	0	0	31	0	0	0	2	0	0	d__Bacteria; p__Proteobacteria; c__Alphaproteobacteria; o__Rhodobacterales; f__Rhodobacteraceae; g__Paracoccus
New.CleanUp.ReferenceOTU27879	0	0	0	0	0	0	0	0	0	0	0	0	0	0	0	0	0	0	0	0	0	19	0	0	0	0	0	0	0	1	0	0	0	0	0	0	14	0	0	0	0	0	0	d__Bacteria; p__Bacteroidota; c__Bacteroidia; o__Flavobacteriales; f__Weeksellaceae; g__Chryseobacterium; s__uncultured_bacterium
New.CleanUp.ReferenceOTU33538	0	0	0	0	0	0	0	0	0	1	0	0	0	0	0	0	0	0	0	0	3	2	7	2	0	5	0	0	0	0	0	0	0	0	0	11	0	0	0	0	0	0	3	d__Bacteria; p__Proteobacteria; c__Gammaproteobacteria; o__Enterobacterales; f__Morganellaceae; g__Buchnera; s__Buchnera_aphidicola
New.CleanUp.ReferenceOTU35256	2	0	0	0	0	0	4	0	0	1	0	0	0	0	0	0	0	0	0	0	0	2	0	0	2	0	4	3	1	3	11	0	0	1	0	0	0	0	0	0	0	0	0	d__Bacteria; p__Proteobacteria; c__Gammaproteobacteria; o__Enterobacterales; f__Morganellaceae; g__Buchnera; s__Buchnera_aphidicola
New.CleanUp.ReferenceOTU37194	1	0	0	0	0	0	13	0	0	3	0	0	0	0	0	0	0	0	0	0	0	0	0	0	5	0	4	3	0	3	0	0	0	2	0	0	0	0	0	0	0	0	0	d__Bacteria; p__Proteobacteria; c__Gammaproteobacteria; o__Enterobacterales; f__Morganellaceae; g__Buchnera; s__Buchnera_aphidicola
New.CleanUp.ReferenceOTU37303	0	0	0	0	0	0	0	0	0	0	0	0	0	0	0	0	0	0	0	0	0	0	0	0	0	0	0	0	0	0	0	33	0	1	0	0	0	0	0	0	0	0	0	d__Bacteria; p__Proteobacteria; c__Gammaproteobacteria; o__Enterobacterales; f__Morganellaceae; g__Buchnera; s__Buchnera_aphidicola
New.CleanUp.ReferenceOTU45864	0	0	0	0	0	0	0	0	0	0	0	0	0	0	0	0	0	0	0	0	0	34	0	0	0	0	0	0	0	0	0	0	0	0	0	0	0	0	0	0	0	0	0	d__Bacteria; p__Proteobacteria; c__Gammaproteobacteria; o__Burkholderiales; f__Comamonadaceae; g__Rhizobacter; s__uncultured_bacterium
New.CleanUp.ReferenceOTU46340	0	0	0	0	0	0	0	0	0	0	0	0	0	0	0	0	34	0	0	0	0	0	0	0	0	0	0	0	0	0	0	0	0	0	0	0	0	0	0	0	0	0	0	d__Bacteria; p__Proteobacteria; c__Gammaproteobacteria; o__Enterobacterales; f__Morganellaceae; g__Buchnera; s__Buchnera_aphidicola
New.CleanUp.ReferenceOTU68129	5	0	0	0	0	0	2	0	0	5	0	0	0	0	0	0	0	0	0	0	1	2	6	1	0	2	1	4	0	0	0	0	0	0	2	3	0	0	0	0	0	0	0	d__Bacteria; p__Proteobacteria; c__Gammaproteobacteria; o__Enterobacterales; f__Morganellaceae; g__Buchnera; s__Buchnera_aphidicola
FJ946545.1.1290	0	0	0	0	0	0	0	0	0	0	0	0	0	0	0	0	0	0	0	0	0	0	0	0	0	0	0	0	0	29	0	0	0	0	0	0	4	0	0	0	0	0	0	d__Bacteria; p__Bacteroidota; c__Bacteroidia; o__Cytophagales; f__Microscillaceae; g__uncultured; s__metagenome
New.CleanUp.ReferenceOTU11207	0	0	0	0	0	0	0	0	0	0	0	0	0	0	0	0	0	0	0	0	4	1	15	1	0	0	0	0	0	0	0	0	0	0	3	9	0	0	0	0	0	0	0	d__Bacteria; p__Proteobacteria; c__Gammaproteobacteria; o__Enterobacterales; f__Morganellaceae; g__Buchnera; s__Buchnera_aphidicola
New.CleanUp.ReferenceOTU19319	0	0	0	0	0	0	0	0	0	2	0	0	0	0	0	0	0	0	0	0	10	8	0	5	0	5	0	0	1	0	0	0	0	0	0	0	0	0	0	0	0	0	2	d__Bacteria; p__Proteobacteria; c__Gammaproteobacteria; o__Enterobacterales; f__Morganellaceae; g__Buchnera; s__Buchnera_aphidicola
New.CleanUp.ReferenceOTU49237	0	0	0	0	0	0	0	0	0	4	0	0	0	0	0	0	0	0	0	0	2	5	5	1	0	3	0	0	1	0	0	0	0	0	5	4	0	0	0	0	0	0	3	d__Bacteria; p__Proteobacteria; c__Gammaproteobacteria; o__Enterobacterales; f__Morganellaceae; g__Buchnera; s__Buchnera_aphidicola
New.CleanUp.ReferenceOTU53618	0	0	0	0	0	0	0	0	0	0	0	0	0	0	0	0	0	0	0	0	5	5	5	2	0	6	0	0	0	0	0	0	0	0	3	3	0	0	0	0	0	0	4	d__Bacteria; p__Proteobacteria; c__Gammaproteobacteria; o__Enterobacterales; f__Morganellaceae; g__Buchnera; s__Buchnera_aphidicola
New.CleanUp.ReferenceOTU70908	0	0	0	0	0	0	0	0	0	1	0	0	0	0	0	0	0	0	0	0	3	0	14	2	0	1	0	0	0	0	0	0	0	0	6	4	0	0	0	0	0	0	2	d__Bacteria; p__Proteobacteria; c__Gammaproteobacteria; o__Enterobacterales; f__Morganellaceae; g__Buchnera; s__Buchnera_aphidicola
New.CleanUp.ReferenceOTU75577	0	0	0	0	0	0	0	0	0	3	0	0	0	0	0	0	0	0	0	0	5	3	5	9	0	3	0	0	0	0	0	0	0	0	1	3	0	0	0	0	0	0	1	d__Bacteria; p__Proteobacteria; c__Gammaproteobacteria; o__Enterobacterales; f__Morganellaceae; g__Buchnera; s__Buchnera_aphidicola
FPLS01026326.11.1503	0	0	0	0	0	0	0	0	0	0	0	0	0	0	0	0	0	0	0	0	0	0	0	0	0	0	0	0	0	32	0	0	0	0	0	0	0	0	0	0	0	0	0	d__Bacteria; p__Bacteroidota; c__Bacteroidia; o__Flavobacteriales; f__Flavobacteriaceae; g__Flavobacterium; s__metagenome
CP000425.2326027.2327574	0	0	0	0	0	4	1	1	0	0	2	0	0	0	0	0	0	0	0	0	0	0	6	0	0	0	0	0	0	0	0	2	0	0	0	0	7	0	0	7	2	0	0	d__Bacteria; p__Firmicutes; c__Bacilli; o__Lactobacillales; f__Streptococcaceae; g__Lactococcus; s__Lactococcus_lactis
New.CleanUp.ReferenceOTU5199	1	0	0	3	3	0	0	0	0	0	0	4	0	2	2	1	2	0	2	4	1	1	0	0	1	1	0	1	0	0	1	0	0	2	0	0	0	0	0	0	0	0	0	d__Bacteria; p__Proteobacteria; c__Gammaproteobacteria; o__Enterobacterales; f__Morganellaceae; g__Buchnera; s__Buchnera_aphidicola
New.CleanUp.ReferenceOTU10968	0	0	0	0	0	0	8	0	0	3	0	0	0	0	0	0	0	0	0	0	0	0	0	0	1	0	6	3	0	3	7	0	0	1	0	0	0	0	0	0	0	0	0	d__Bacteria; p__Proteobacteria; c__Gammaproteobacteria; o__Enterobacterales; f__Morganellaceae; g__Buchnera; s__Buchnera_aphidicola
New.CleanUp.ReferenceOTU11586	0	0	0	0	0	0	0	0	0	0	0	0	0	0	0	0	0	0	0	0	0	0	0	0	0	0	0	0	0	0	26	6	0	0	0	0	0	0	0	0	0	0	0	d__Bacteria; p__Proteobacteria; c__Gammaproteobacteria; o__Enterobacterales; f__Morganellaceae; g__Buchnera; s__Buchnera_aphidicola
New.CleanUp.ReferenceOTU46852	0	0	0	0	0	0	0	0	0	2	0	0	0	0	0	0	0	0	0	0	2	1	7	4	0	2	0	0	0	0	0	0	0	0	1	11	0	0	0	0	0	0	2	d__Bacteria; p__Proteobacteria; c__Gammaproteobacteria; o__Enterobacterales; f__Morganellaceae; g__Buchnera; s__Buchnera_aphidicola
New.CleanUp.ReferenceOTU48842	0	0	0	0	0	0	0	0	0	0	0	0	0	0	0	0	0	0	0	0	2	0	6	0	0	2	0	0	0	0	0	0	0	0	6	15	0	0	0	0	0	0	1	d__Bacteria; p__Proteobacteria; c__Gammaproteobacteria; o__Enterobacterales; f__Morganellaceae; g__Buchnera; s__Buchnera_aphidicola
New.CleanUp.ReferenceOTU51560	0	0	0	0	0	0	0	0	0	0	0	0	0	0	1	0	0	0	0	0	5	5	8	1	0	6	0	0	0	0	0	0	0	1	1	1	0	0	0	0	0	0	3	d__Bacteria; p__Proteobacteria; c__Gammaproteobacteria; o__Enterobacterales; f__Morganellaceae; g__Buchnera; s__Buchnera_aphidicola
New.CleanUp.ReferenceOTU59046	0	0	0	0	0	0	0	0	0	0	0	0	0	0	0	0	0	0	0	0	0	0	0	0	0	0	0	0	0	3	0	6	0	0	0	0	0	0	0	0	0	0	23	d__Bacteria; p__Proteobacteria; c__Gammaproteobacteria; o__Enterobacterales; f__Morganellaceae; g__Buchnera; s__Buchnera_aphidicola
New.CleanUp.ReferenceOTU62690	0	0	0	0	0	0	0	0	0	0	0	0	0	0	0	0	0	0	0	0	0	0	0	0	0	0	0	0	0	32	0	0	0	0	0	0	0	0	0	0	0	0	0	d__Bacteria; p__Proteobacteria; c__Gammaproteobacteria; o__Burkholderiales; f__Comamonadaceae; g__Pelomonas
New.CleanUp.ReferenceOTU70719	0	0	0	0	0	0	0	0	0	2	0	0	0	0	0	0	0	0	0	0	4	4	8	4	0	1	0	0	0	0	0	0	0	0	4	5	0	0	0	0	0	0	0	d__Bacteria; p__Proteobacteria; c__Gammaproteobacteria; o__Enterobacterales; f__Morganellaceae; g__Buchnera; s__Buchnera_aphidicola
New.CleanUp.ReferenceOTU71295	0	0	0	0	0	0	14	0	0	4	0	0	0	0	0	0	0	0	0	0	0	0	0	0	0	0	4	3	0	3	4	0	0	0	0	0	0	0	0	0	0	0	0	d__Bacteria; p__Proteobacteria; c__Gammaproteobacteria; o__Enterobacterales; f__Morganellaceae; g__Buchnera; s__Buchnera_aphidicola
New.CleanUp.ReferenceOTU73807	0	1	4	0	0	3	0	1	2	0	0	0	2	0	0	0	0	0	0	0	0	0	0	0	0	0	0	0	0	0	0	0	0	0	0	0	0	9	1	1	1	7	0	d__Bacteria; p__Proteobacteria; c__Gammaproteobacteria; o__Enterobacterales; f__Morganellaceae; g__Buchnera; s__Buchnera_aphidicola
New.CleanUp.ReferenceOTU76381	0	0	0	0	0	0	0	0	0	0	0	0	0	0	0	0	0	0	0	0	0	0	0	0	0	0	0	0	0	0	0	32	0	0	0	0	0	0	0	0	0	0	0	d__Bacteria; p__Proteobacteria; c__Gammaproteobacteria; o__Enterobacterales; f__Morganellaceae; g__Candidatus_Regiella; s__Candidatus_Regiella
FQ658557.1.1361	0	0	0	0	0	0	0	0	0	0	0	0	0	0	0	0	0	0	0	0	0	0	0	0	0	0	0	0	0	31	0	0	0	0	0	0	0	0	0	0	0	0	0	d__Bacteria; p__Bacteroidota; c__Bacteroidia; o__Chitinophagales; f__Chitinophagaceae; g__Ferruginibacter; s__uncultured_bacterium
AB245394.1.1483	0	0	0	0	0	0	0	0	0	0	0	0	0	1	0	1	0	0	0	0	0	1	6	0	0	0	1	0	0	0	0	11	0	1	0	0	9	0	0	0	0	0	0	d__Bacteria; p__Actinobacteriota; c__Actinobacteria; o__Propionibacteriales; f__Nocardioidaceae; g__Aeromicrobium
FPLS01056978.16.1524	0	0	0	0	0	0	0	0	0	0	0	0	0	0	0	0	0	0	0	0	0	0	0	0	0	0	0	0	0	31	0	0	0	0	0	0	0	0	0	0	0	0	0	d__Bacteria; p__Bacteroidota; c__Bacteroidia; o__Chitinophagales; f__Chitinophagaceae; g__Edaphobaculum; s__metagenome
HG975445.39219252.39220730	0	0	0	0	1	0	0	0	0	0	2	0	0	1	4	0	0	0	0	0	0	1	8	0	1	0	0	0	0	0	0	5	0	0	2	1	1	0	1	1	1	0	1	d__Bacteria; p__Cyanobacteria; c__Cyanobacteriia; o__Chloroplast; f__Chloroplast; g__Chloroplast; s__Gerbera_hybrid
New.CleanUp.ReferenceOTU9197	0	0	0	0	0	0	4	0	0	5	0	0	0	0	0	0	0	0	0	0	0	0	0	0	2	0	8	4	0	3	5	0	0	0	0	0	0	0	0	0	0	0	0	d__Bacteria; p__Proteobacteria; c__Gammaproteobacteria; o__Enterobacterales; f__Morganellaceae; g__Buchnera; s__Buchnera_aphidicola
New.CleanUp.ReferenceOTU22229	0	0	0	0	0	0	0	0	0	1	0	0	0	0	0	0	0	0	0	0	3	2	2	3	0	4	0	0	0	0	0	0	0	0	9	4	0	0	0	0	0	0	3	d__Bacteria; p__Proteobacteria; c__Gammaproteobacteria; o__Enterobacterales; f__Morganellaceae; g__Buchnera; s__Buchnera_aphidicola
New.CleanUp.ReferenceOTU27078	0	0	0	0	0	0	14	0	0	0	0	0	0	0	0	0	0	0	0	0	0	0	0	0	0	0	5	4	0	3	5	0	0	0	0	0	0	0	0	0	0	0	0	d__Bacteria; p__Proteobacteria; c__Gammaproteobacteria; o__Enterobacterales; f__Morganellaceae; g__Buchnera; s__Buchnera_aphidicola
New.CleanUp.ReferenceOTU27416	2	0	0	0	0	0	0	1	0	1	0	0	0	7	0	1	0	0	0	0	0	1	0	0	2	0	5	7	0	3	1	0	0	0	0	0	0	0	0	0	0	0	0	d__Bacteria; p__Proteobacteria; c__Gammaproteobacteria; o__Burkholderiales; f__Comamonadaceae
New.CleanUp.ReferenceOTU30759	0	0	0	0	0	0	0	0	0	0	0	0	0	0	0	0	0	0	0	0	3	0	13	2	0	0	0	0	0	0	0	0	0	0	4	9	0	0	0	0	0	0	0	d__Bacteria; p__Proteobacteria; c__Gammaproteobacteria; o__Enterobacterales; f__Morganellaceae; g__Buchnera; s__Buchnera_aphidicola
New.CleanUp.ReferenceOTU46746	0	0	0	0	0	0	5	0	0	1	0	0	0	0	0	0	0	0	0	0	0	0	1	0	2	0	6	5	0	8	3	0	0	0	0	0	0	0	0	0	0	0	0	d__Bacteria; p__Proteobacteria; c__Gammaproteobacteria; o__Enterobacterales; f__Morganellaceae; g__Buchnera; s__Buchnera_aphidicola
New.CleanUp.ReferenceOTU63887	3	0	0	0	0	0	0	0	0	1	0	0	0	2	0	1	0	0	1	6	1	0	0	0	0	0	2	1	0	0	2	0	5	6	0	0	0	0	0	0	0	0	0	d__Bacteria; p__Proteobacteria; c__Gammaproteobacteria; o__Enterobacterales; f__Morganellaceae; g__Buchnera; s__Buchnera_aphidicola
New.CleanUp.ReferenceOTU68461	0	0	0	0	0	0	0	0	0	0	0	0	0	0	0	0	0	0	0	0	3	2	13	1	0	2	0	0	0	0	0	0	0	0	3	6	0	0	0	0	0	0	1	d__Bacteria; p__Proteobacteria; c__Gammaproteobacteria; o__Enterobacterales; f__Morganellaceae; g__Buchnera; s__Buchnera_aphidicola
New.CleanUp.ReferenceOTU71469	0	0	0	0	0	0	8	0	0	5	0	0	0	0	0	0	0	0	0	0	0	0	0	0	1	0	5	5	0	4	3	0	0	0	0	0	0	0	0	0	0	0	0	d__Bacteria; p__Proteobacteria; c__Gammaproteobacteria; o__Enterobacterales; f__Morganellaceae; g__Buchnera; s__Buchnera_aphidicola
AM697385.1.1439	0	0	0	0	0	0	0	0	0	0	0	0	0	0	0	0	0	0	28	0	0	0	0	0	0	0	0	0	0	0	1	0	0	0	0	0	1	0	0	0	0	0	0	d__Bacteria; p__Proteobacteria; c__Alphaproteobacteria; o__Sphingomonadales; f__Sphingomonadaceae; g__uncultured; s__uncultured_bacterium
New.ReferenceOTU165	4	0	0	0	0	1	5	0	0	2	0	0	0	0	0	0	1	0	2	1	0	1	0	1	0	3	0	3	2	1	2	0	0	0	0	1	0	0	0	0	0	0	0	d__Bacteria; p__Proteobacteria; c__Gammaproteobacteria; o__Enterobacterales; f__Morganellaceae; g__Buchnera; s__Buchnera_aphidicola
New.CleanUp.ReferenceOTU26732	0	0	0	0	0	0	0	0	0	0	0	0	0	0	0	0	0	0	0	0	3	1	7	2	0	3	0	0	0	0	0	0	0	0	3	9	0	0	0	0	0	0	2	d__Bacteria; p__Proteobacteria; c__Gammaproteobacteria; o__Enterobacterales; f__Morganellaceae; g__Buchnera; s__Buchnera_aphidicola
New.CleanUp.ReferenceOTU27086	0	0	0	5	8	1	0	0	1	0	0	5	0	0	6	0	3	0	0	0	0	1	0	0	0	0	0	0	0	0	0	0	0	0	0	0	0	0	0	0	0	0	0	d__Bacteria; p__Proteobacteria; c__Gammaproteobacteria; o__Enterobacterales; f__Morganellaceae; g__Buchnera; s__Buchnera_aphidicola
New.CleanUp.ReferenceOTU37597	0	0	0	5	6	0	0	0	0	0	0	5	0	0	2	0	0	0	0	0	0	0	0	0	0	0	6	2	0	3	1	0	0	0	0	0	0	0	0	0	0	0	0	d__Bacteria; p__Proteobacteria; c__Gammaproteobacteria; o__Enterobacterales; f__Morganellaceae; g__Buchnera; s__Buchnera_aphidicola
New.CleanUp.ReferenceOTU37999	1	0	0	0	0	0	1	0	0	2	0	0	0	1	0	0	0	0	0	1	4	7	0	5	0	1	0	0	1	0	0	0	1	3	0	1	0	0	0	0	0	0	1	d__Bacteria; p__Proteobacteria; c__Gammaproteobacteria; o__Enterobacterales; f__Morganellaceae; g__Buchnera; s__Buchnera_aphidicola
New.CleanUp.ReferenceOTU75599	0	0	0	0	0	0	0	0	0	5	0	0	0	0	0	0	0	0	0	0	3	6	1	3	0	2	0	0	0	0	0	0	0	0	6	4	0	0	0	0	0	0	0	d__Bacteria; p__Proteobacteria; c__Gammaproteobacteria; o__Enterobacterales; f__Morganellaceae; g__Buchnera; s__Buchnera_aphidicola
New.CleanUp.ReferenceOTU75777	0	0	0	0	0	0	0	0	0	3	0	0	0	0	0	0	0	0	0	0	1	2	5	0	0	1	0	0	0	0	0	0	0	0	6	11	0	0	0	0	0	0	1	d__Bacteria; p__Proteobacteria; c__Gammaproteobacteria; o__Enterobacterales; f__Morganellaceae; g__Buchnera; s__Buchnera_aphidicola
HM277662.1.1348	0	0	0	0	0	0	0	0	0	0	0	0	0	0	0	0	0	0	0	0	0	0	0	0	0	0	0	0	0	0	0	0	0	0	0	0	29	0	0	0	0	0	0	d__Bacteria; p__Bacteroidota; c__Bacteroidia; o__Sphingobacteriales; f__Sphingobacteriaceae; g__Pedobacter; s__uncultured_bacterium
FPLS01030564.19.1520	0	0	0	0	0	0	0	0	0	0	0	0	0	0	0	0	0	0	0	0	0	0	0	0	0	0	0	0	0	29	0	0	0	0	0	0	0	0	0	0	0	0	0	d__Bacteria; p__Bacteroidota; c__Bacteroidia; o__Cytophagales; f__Microscillaceae; g__Ohtaekwangia; s__metagenome
AM849465.1.1505	0	0	0	0	0	0	0	0	0	0	0	0	0	0	0	0	0	0	28	0	0	0	0	0	0	0	0	0	0	1	0	0	0	0	0	0	0	0	0	0	0	0	0	d__Bacteria; p__Proteobacteria; c__Gammaproteobacteria; o__Burkholderiales; f__Methylophilaceae; g__Methylotenera
FPLS01020835.10.1524	0	0	0	0	0	0	0	0	0	0	0	0	0	0	0	0	0	0	0	0	0	0	0	0	0	0	0	0	0	29	0	0	0	0	0	0	0	0	0	0	0	0	0	d__Bacteria; p__Proteobacteria; c__Gammaproteobacteria; o__Burkholderiales; f__Comamonadaceae; g__Variovorax
New.CleanUp.ReferenceOTU19880	0	0	0	0	0	0	0	0	0	3	0	0	0	0	0	0	0	0	0	0	2	2	9	2	0	1	0	0	0	0	0	0	0	0	5	4	0	0	0	0	0	0	1	d__Bacteria; p__Proteobacteria; c__Gammaproteobacteria; o__Enterobacterales; f__Morganellaceae; g__Buchnera; s__Buchnera_aphidicola
New.CleanUp.ReferenceOTU19996	0	0	0	0	0	0	0	0	0	3	0	0	0	0	0	0	0	0	0	0	3	3	5	4	0	2	0	0	0	0	0	0	0	0	4	4	0	0	0	0	0	0	1	d__Bacteria; p__Proteobacteria; c__Gammaproteobacteria; o__Enterobacterales; f__Morganellaceae; g__Buchnera; s__Buchnera_aphidicola
New.CleanUp.ReferenceOTU22417	0	0	0	0	0	0	0	0	0	1	0	0	0	0	1	0	0	0	0	0	1	0	7	2	0	3	0	0	0	0	0	0	0	0	4	7	0	0	0	0	0	0	3	d__Bacteria; p__Proteobacteria; c__Gammaproteobacteria; o__Enterobacterales; f__Morganellaceae; g__Buchnera; s__Buchnera_aphidicola
New.CleanUp.ReferenceOTU45587	0	0	0	0	0	0	0	0	0	3	0	0	0	0	0	0	0	0	0	0	2	3	2	7	0	1	0	0	1	0	0	0	0	0	2	8	0	0	0	0	0	0	0	d__Bacteria; p__Proteobacteria; c__Gammaproteobacteria; o__Enterobacterales; f__Morganellaceae; g__Buchnera; s__Buchnera_aphidicola
New.CleanUp.ReferenceOTU52280	0	4	4	0	0	3	0	6	7	0	0	0	5	0	0	0	0	0	0	0	0	0	0	0	0	0	0	0	0	0	0	0	0	0	0	0	0	0	0	0	0	0	0	d__Bacteria; p__Proteobacteria; c__Gammaproteobacteria; o__Enterobacterales; f__Morganellaceae; g__Buchnera; s__Buchnera_aphidicola
New.CleanUp.ReferenceOTU59428	0	0	0	0	0	0	0	0	0	1	0	0	0	0	0	0	0	0	0	0	7	7	2	3	0	1	0	0	0	0	0	0	0	0	6	2	0	0	0	0	0	0	0	d__Bacteria; p__Proteobacteria; c__Gammaproteobacteria; o__Enterobacterales; f__Morganellaceae; g__Buchnera; s__Buchnera_aphidicola
FO203431.186078.187585	0	0	0	0	0	0	0	0	0	0	9	0	0	0	0	0	0	0	0	0	0	0	0	0	0	0	0	0	0	0	0	4	0	0	0	0	6	0	3	5	1	0	0	d__Bacteria; p__Actinobacteriota; c__Actinobacteria; o__Frankiales; f__Geodermatophilaceae; g__Modestobacter
AY328759.1.1532	0	0	0	0	0	1	0	2	0	0	0	0	1	4	3	0	0	0	1	2	0	0	0	0	0	0	5	5	0	1	3	0	0	0	0	0	0	0	0	0	0	0	0	d__Bacteria; p__Proteobacteria; c__Gammaproteobacteria; o__Burkholderiales; f__Nitrosomonadaceae; g__DSSD61; s__uncultured_bacterium
New.ReferenceOTU26	0	0	0	0	0	0	0	0	0	0	0	0	0	0	0	0	0	0	2	0	0	0	0	0	0	0	0	0	0	3	9	13	0	0	0	0	0	0	0	0	0	0	1	d__Bacteria; p__Proteobacteria; c__Gammaproteobacteria; o__Enterobacterales; f__Morganellaceae; g__Candidatus_Regiella; s__Candidatus_Regiella
New.CleanUp.ReferenceOTU10976	0	0	0	0	0	0	0	0	0	1	0	0	0	0	0	0	0	0	0	0	5	4	5	3	0	2	0	0	0	0	0	0	0	0	5	3	0	0	0	0	0	0	0	d__Bacteria; p__Proteobacteria; c__Gammaproteobacteria; o__Enterobacterales; f__Morganellaceae; g__Buchnera; s__Buchnera_aphidicola
New.CleanUp.ReferenceOTU16222	0	0	0	0	0	0	0	0	0	0	0	0	0	0	0	0	0	0	0	0	3	2	3	5	0	3	0	0	0	0	0	0	0	0	6	3	0	0	0	0	0	0	3	d__Bacteria; p__Proteobacteria; c__Gammaproteobacteria; o__Enterobacterales; f__Morganellaceae; g__Buchnera; s__Buchnera_aphidicola
New.CleanUp.ReferenceOTU22387	0	0	0	2	3	0	0	0	0	0	0	4	0	0	2	0	0	0	1	0	2	1	0	0	1	1	0	1	6	1	3	0	0	0	0	0	0	0	0	0	0	0	0	d__Bacteria; p__Proteobacteria; c__Gammaproteobacteria; o__Enterobacterales; f__Morganellaceae; g__Buchnera; s__Buchnera_aphidicola
New.CleanUp.ReferenceOTU39532	0	0	0	0	0	0	0	0	0	0	0	0	0	0	0	0	0	0	0	0	0	0	0	0	0	0	0	0	0	0	0	0	0	0	0	0	0	0	0	24	3	1	0	d__Bacteria; p__Proteobacteria; c__Gammaproteobacteria; o__Enterobacterales; f__Morganellaceae; g__Buchnera
New.CleanUp.ReferenceOTU42258	0	0	0	0	0	0	0	0	0	0	0	0	0	0	0	0	0	0	27	0	0	0	0	0	0	0	0	0	0	0	0	0	0	1	0	0	0	0	0	0	0	0	0	d__Bacteria; p__Myxococcota; c__Polyangia; o__Polyangiales; f__Polyangiaceae; g__Pajaroellobacter; s__uncultured_bacterium
New.CleanUp.ReferenceOTU51369	0	0	0	0	0	0	14	0	0	2	0	0	0	0	0	0	0	0	0	0	0	0	0	0	0	0	5	1	0	2	4	0	0	0	0	0	0	0	0	0	0	0	0	d__Bacteria; p__Proteobacteria; c__Gammaproteobacteria; o__Enterobacterales; f__Morganellaceae; g__Buchnera; s__Buchnera_aphidicola
New.CleanUp.ReferenceOTU51461	0	0	0	0	0	0	2	0	0	1	0	0	0	0	0	0	0	0	0	0	0	1	0	0	3	0	4	7	0	5	5	0	0	0	0	0	0	0	0	0	0	0	0	d__Bacteria; p__Proteobacteria; c__Gammaproteobacteria; o__Enterobacterales; f__Morganellaceae; g__Buchnera; s__Buchnera_aphidicola
New.CleanUp.ReferenceOTU51711	0	0	0	0	0	0	0	0	0	2	0	0	0	0	0	0	0	0	0	0	0	5	3	4	0	5	0	0	0	0	0	0	0	0	1	7	0	0	0	0	0	0	1	d__Bacteria; p__Proteobacteria; c__Gammaproteobacteria; o__Enterobacterales; f__Morganellaceae; g__Buchnera; s__Buchnera_aphidicola
New.CleanUp.ReferenceOTU53157	0	1	0	1	0	1	0	1	0	0	0	2	0	3	3	0	0	0	0	0	0	0	0	0	0	0	2	12	0	1	1	0	0	0	0	0	0	0	0	0	0	0	0	d__Bacteria; p__Proteobacteria; c__Gammaproteobacteria; o__Burkholderiales; f__Comamonadaceae; g__Pelomonas; s__uncultured_bacterium
New.CleanUp.ReferenceOTU67497	0	0	0	0	0	0	0	0	0	0	0	0	0	0	0	0	0	0	0	0	0	0	0	0	0	0	0	0	0	0	0	28	0	0	0	0	0	0	0	0	0	0	0	d__Bacteria; p__Proteobacteria; c__Gammaproteobacteria; o__Enterobacterales; f__Morganellaceae; g__Buchnera; s__Buchnera_aphidicola
AF385532.1.1521	0	0	0	2	1	0	1	2	0	0	0	0	0	1	1	0	0	0	1	0	1	1	4	3	0	0	3	1	0	0	0	0	0	3	0	0	2	0	0	0	0	0	0	d__Bacteria; p__Actinobacteriota; c__Actinobacteria; o__Micrococcales; f__Micrococcaceae; g__Kocuria; s__Kocuria_rhizophila
CP016282.161635.163143	0	0	0	0	0	0	0	0	0	0	0	0	0	0	0	0	0	0	2	1	0	0	0	0	0	0	0	0	0	20	0	1	0	0	0	0	3	0	0	0	0	0	0	d__Bacteria; p__Actinobacteriota; c__Actinobacteria; o__Micrococcales; f__Microbacteriaceae; g__uncultured; s__uncultured_bacterium
CP007597.4643723.4645268	0	0	0	0	0	0	0	0	0	0	0	0	0	0	0	0	0	0	0	0	0	0	0	0	0	0	0	0	0	0	0	12	0	0	0	14	1	0	0	0	0	0	0	d__Bacteria; p__Proteobacteria; c__Gammaproteobacteria; o__Xanthomonadales; f__Xanthomonadaceae; g__Stenotrophomonas
AB681270.1.1442	0	0	0	0	0	0	0	1	0	0	0	0	0	5	0	0	0	0	6	0	0	0	0	0	0	0	0	0	0	0	0	15	0	0	0	0	0	0	0	0	0	0	0	d__Bacteria; p__Bacteroidota; c__Bacteroidia; o__Flavobacteriales; f__Weeksellaceae; g__Chryseobacterium; s__Chryseobacterium_soldanellicola
FM997982.1.1394	0	0	0	0	0	0	0	0	0	0	0	0	0	0	0	0	0	0	0	0	17	0	0	0	0	0	0	0	0	0	0	0	0	0	0	0	10	0	0	0	0	0	0	d__Bacteria; p__Actinobacteriota; c__Actinobacteria; o__Corynebacteriales; f__Tsukamurellaceae; g__Tsukamurella
EF154088.1.1379	0	0	0	0	0	0	0	0	0	0	0	0	0	4	0	0	0	0	1	0	2	20	0	0	0	0	0	0	0	0	0	0	0	0	0	0	0	0	0	0	0	0	0	d__Bacteria; p__Bacteroidota; c__Bacteroidia; o__Flavobacteriales; f__Weeksellaceae; g__Chryseobacterium
ACGD01000048.119.1624	0	0	0	0	0	0	0	0	0	0	11	0	0	0	0	0	0	0	0	0	0	0	0	0	0	0	0	1	0	0	0	4	0	0	2	0	0	0	1	8	0	0	0	d__Bacteria; p__Actinobacteriota; c__Actinobacteria; o__Corynebacteriales; f__Corynebacteriaceae; g__Corynebacterium
New.CleanUp.ReferenceOTU4434	0	0	0	0	0	0	0	0	0	0	0	0	0	0	0	0	0	0	0	0	2	0	6	0	0	4	0	0	0	0	0	0	0	0	5	9	0	0	0	0	0	0	1	d__Bacteria; p__Proteobacteria; c__Gammaproteobacteria; o__Enterobacterales; f__Morganellaceae; g__Buchnera; s__Buchnera_aphidicola
New.CleanUp.ReferenceOTU12793	0	0	0	0	0	0	0	0	0	3	0	0	0	0	0	1	0	0	0	0	4	2	4	1	0	2	0	0	0	0	0	0	0	0	0	9	0	0	0	0	0	0	1	d__Bacteria; p__Proteobacteria; c__Gammaproteobacteria; o__Enterobacterales; f__Morganellaceae; g__Buchnera; s__Buchnera_aphidicola
New.CleanUp.ReferenceOTU21374	0	0	0	0	0	0	0	0	0	0	0	0	0	1	0	4	0	0	8	9	0	0	0	0	0	0	0	0	0	0	0	0	5	0	0	0	0	0	0	0	0	0	0	Unassigned
New.CleanUp.ReferenceOTU25746	0	0	0	0	0	0	0	2	1	0	0	0	0	0	0	0	0	0	0	0	0	0	0	0	0	0	0	0	0	0	0	0	0	0	0	0	0	6	3	4	4	7	0	d__Bacteria; p__Proteobacteria; c__Gammaproteobacteria; o__Enterobacterales; f__Morganellaceae; g__Buchnera; s__Buchnera_aphidicola
New.CleanUp.ReferenceOTU40962	0	0	0	0	0	0	0	0	0	1	0	0	0	0	0	0	0	0	0	0	4	3	4	1	0	6	0	0	0	0	0	0	0	0	2	4	0	0	0	0	0	0	2	d__Bacteria; p__Proteobacteria; c__Gammaproteobacteria; o__Enterobacterales; f__Morganellaceae; g__Buchnera; s__Buchnera_aphidicola
New.CleanUp.ReferenceOTU41579	0	0	0	0	0	0	0	0	0	0	0	0	0	0	0	0	0	0	0	0	3	2	7	1	0	3	0	1	0	0	0	0	0	0	5	4	0	0	0	0	0	0	1	d__Bacteria; p__Proteobacteria; c__Gammaproteobacteria; o__Enterobacterales; f__Morganellaceae; g__Buchnera; s__Buchnera_aphidicola
New.CleanUp.ReferenceOTU42242	0	0	0	0	0	0	0	0	0	0	0	0	0	0	0	0	0	0	0	0	2	2	4	0	0	2	0	0	0	0	0	0	0	0	4	11	0	0	0	0	0	0	2	d__Bacteria; p__Proteobacteria; c__Gammaproteobacteria; o__Enterobacterales; f__Morganellaceae; g__Buchnera; s__Buchnera_aphidicola
New.CleanUp.ReferenceOTU57189	0	0	0	0	0	0	0	0	0	0	0	0	0	0	0	0	0	0	0	0	1	6	5	1	0	1	0	0	0	0	0	0	0	0	8	5	0	0	0	0	0	0	0	d__Bacteria; p__Proteobacteria; c__Gammaproteobacteria; o__Enterobacterales; f__Morganellaceae; g__Buchnera; s__Buchnera_aphidicola
New.CleanUp.ReferenceOTU58938	0	0	0	0	0	0	0	0	0	0	0	0	0	0	0	0	0	0	0	5	0	0	0	0	0	0	0	0	22	0	0	0	0	0	0	0	0	0	0	0	0	0	0	d__Bacteria; p__Firmicutes; c__Bacilli; o__Entomoplasmatales; f__Spiroplasmataceae; g__Spiroplasma; s__uncultured_bacterium
New.CleanUp.ReferenceOTU64348	0	0	0	9	9	0	0	0	0	0	0	1	0	0	4	0	4	0	0	0	0	0	0	0	0	0	0	0	0	0	0	0	0	0	0	0	0	0	0	0	0	0	0	d__Bacteria; p__Proteobacteria; c__Gammaproteobacteria; o__Enterobacterales; f__Morganellaceae; g__Buchnera; s__Buchnera_aphidicola
New.CleanUp.ReferenceOTU67990	0	0	0	0	0	0	0	0	0	0	0	0	0	0	0	0	0	27	0	0	0	0	0	0	0	0	0	0	0	0	0	0	0	0	0	0	0	0	0	0	0	0	0	d__Bacteria; p__Proteobacteria; c__Gammaproteobacteria; o__Orbales; f__Orbaceae; g__Gilliamella
FPLS01031559.12.1515	0	0	0	0	0	0	0	0	0	0	0	0	0	0	0	0	0	0	0	0	0	0	0	0	0	0	0	0	0	26	0	0	0	0	0	0	0	0	0	0	0	0	0	d__Bacteria; p__Bacteroidota; c__Bacteroidia; o__Cytophagales; f__Microscillaceae; g__uncultured
New.CleanUp.ReferenceOTU14873	0	0	0	0	0	0	0	0	0	0	0	0	0	0	0	0	0	0	0	0	0	0	0	0	0	0	25	0	0	0	0	1	0	0	0	0	0	0	0	0	0	0	0	d__Bacteria; p__Proteobacteria; c__Alphaproteobacteria; o__Sphingomonadales; f__Sphingomonadaceae; g__Sphingobium; s__Sphingomonas_sp.
New.CleanUp.ReferenceOTU17325	0	0	0	0	0	0	6	0	0	0	0	0	0	0	0	0	0	0	0	0	0	0	1	0	2	0	8	2	0	3	4	0	0	0	0	0	0	0	0	0	0	0	0	d__Bacteria; p__Proteobacteria; c__Gammaproteobacteria; o__Enterobacterales; f__Morganellaceae; g__Buchnera; s__Buchnera_aphidicola
New.CleanUp.ReferenceOTU21545	1	0	0	0	0	0	10	0	0	1	0	0	0	0	0	0	0	1	0	0	0	0	0	0	0	0	4	4	0	0	2	0	0	3	0	0	0	0	0	0	0	0	0	d__Bacteria; p__Proteobacteria; c__Gammaproteobacteria; o__Enterobacterales; f__Morganellaceae; g__Buchnera; s__Buchnera_aphidicola
New.CleanUp.ReferenceOTU36481	0	0	0	0	0	0	0	0	0	0	0	0	0	0	0	0	0	0	25	0	0	0	0	0	0	0	0	0	0	0	0	0	0	0	0	0	1	0	0	0	0	0	0	d__Bacteria; p__Proteobacteria; c__Alphaproteobacteria; o__Rhizobiales; f__Methylopilaceae
New.CleanUp.ReferenceOTU38047	0	0	0	0	0	0	0	0	0	0	0	0	0	0	0	0	0	0	0	0	0	0	0	0	0	0	0	0	0	26	0	0	0	0	0	0	0	0	0	0	0	0	0	d__Bacteria; p__Proteobacteria; c__Gammaproteobacteria; o__Burkholderiales; f__Comamonadaceae; g__Pelomonas
New.CleanUp.ReferenceOTU38951	0	0	0	0	0	0	0	0	0	0	0	0	0	0	0	0	0	0	0	3	0	21	0	0	1	0	1	0	0	0	0	0	0	0	0	0	0	0	0	0	0	0	0	d__Bacteria; p__Proteobacteria; c__Alphaproteobacteria; o__Sphingomonadales; f__Sphingomonadaceae; g__Sphingomonas
New.CleanUp.ReferenceOTU45426	0	0	0	0	0	0	0	0	0	1	0	0	0	0	0	0	0	0	0	0	0	2	0	0	23	0	0	0	0	0	0	0	0	0	0	0	0	0	0	0	0	0	0	d__Bacteria; p__Proteobacteria; c__Gammaproteobacteria; o__Enterobacterales; f__Morganellaceae; g__Buchnera; s__Buchnera_aphidicola
New.CleanUp.ReferenceOTU45510	0	0	0	0	0	0	0	0	0	0	0	0	0	0	0	0	0	0	0	0	0	0	0	0	0	0	0	0	0	6	17	2	0	0	0	0	0	0	0	0	0	0	1	d__Bacteria; p__Proteobacteria; c__Gammaproteobacteria; o__Enterobacterales; f__Morganellaceae; g__Candidatus_Regiella; s__Candidatus_Regiella
New.CleanUp.ReferenceOTU47582	0	0	0	0	0	0	0	0	0	1	0	0	0	0	0	0	0	0	0	0	2	3	5	2	0	2	0	0	0	0	0	0	0	0	3	5	0	0	0	0	0	0	3	d__Bacteria; p__Proteobacteria; c__Gammaproteobacteria; o__Enterobacterales; f__Morganellaceae; g__Buchnera; s__Buchnera_aphidicola
New.CleanUp.ReferenceOTU55588	3	0	0	0	0	0	5	0	0	0	0	0	0	0	0	0	0	0	0	0	0	0	1	0	0	0	3	3	0	1	5	0	0	4	0	0	0	0	0	0	0	0	1	d__Bacteria; p__Proteobacteria; c__Gammaproteobacteria; o__Enterobacterales; f__Morganellaceae; g__Buchnera; s__Buchnera_aphidicola
New.CleanUp.ReferenceOTU66519	0	0	0	0	0	0	3	0	0	0	0	0	0	0	0	0	0	0	0	0	0	0	0	0	4	0	4	8	0	4	3	0	0	0	0	0	0	0	0	0	0	0	0	d__Bacteria; p__Proteobacteria; c__Gammaproteobacteria; o__Enterobacterales; f__Morganellaceae; g__Buchnera; s__Buchnera_aphidicola
New.CleanUp.ReferenceOTU66754	0	0	0	0	0	0	11	0	0	1	0	0	0	0	0	0	0	0	0	0	0	1	0	0	3	0	2	3	0	3	2	0	0	0	0	0	0	0	0	0	0	0	0	d__Bacteria; p__Proteobacteria; c__Gammaproteobacteria; o__Enterobacterales; f__Morganellaceae; g__Buchnera; s__Buchnera_aphidicola
LT629793.5607038.5608578	0	0	0	0	0	0	0	0	0	0	0	0	0	0	0	0	0	0	1	0	0	0	10	0	0	3	5	3	0	3	0	0	0	0	0	0	0	0	0	0	0	0	0	d__Bacteria; p__Proteobacteria; c__Gammaproteobacteria; o__Pseudomonadales; f__Pseudomonadaceae; g__Pseudomonas; s__Pseudomonas_baetica
AB033945.1.1454	0	0	0	0	0	0	0	0	0	0	0	0	0	3	0	1	0	0	0	0	0	10	0	1	1	6	0	0	0	0	0	1	0	0	0	0	0	0	0	1	1	0	0	d__Bacteria; p__Proteobacteria; c__Alphaproteobacteria; o__Sphingomonadales; f__Sphingomonadaceae; g__Sphingomonas; s__Sphingomonas_sp.
CP012945.1523999.1525460	0	0	0	0	0	0	0	0	0	0	0	0	0	1	0	0	0	0	16	1	0	0	0	0	0	0	0	0	0	2	0	3	0	0	0	0	2	0	0	0	0	0	0	d__Bacteria; p__Proteobacteria; c__Alphaproteobacteria; o__Rhizobiales; f__Devosiaceae; g__Devosia; s__bacterium_enrichment
AF005024.1.1475	0	0	0	0	0	0	0	0	0	0	0	0	0	0	0	0	0	0	0	0	0	0	0	0	0	0	0	0	0	2	0	0	0	0	0	0	23	0	0	0	0	0	0	d__Bacteria; p__Actinobacteriota; c__Actinobacteria; o__Propionibacteriales; f__Nocardioidaceae; g__Nocardioides
FPLS01015067.17.1524	0	0	0	0	0	0	0	0	0	0	0	0	0	0	0	0	0	0	0	0	0	0	0	0	0	0	0	0	0	25	0	0	0	0	0	0	0	0	0	0	0	0	0	d__Bacteria; p__Bacteroidota; c__Bacteroidia; o__Chitinophagales; f__Chitinophagaceae; g__Aurantisolimonas; s__uncultured_bacterium
CP000699.3844823.3846302	0	0	0	0	0	0	0	0	0	0	0	0	0	1	0	0	0	0	13	0	0	0	0	0	0	0	0	0	0	10	0	0	0	0	0	0	1	0	0	0	0	0	0	d__Bacteria; p__Proteobacteria; c__Alphaproteobacteria; o__Sphingomonadales; f__Sphingomonadaceae; g__Sphingomonas
New.ReferenceOTU47	2	0	0	0	0	0	1	0	0	0	0	0	0	3	0	1	0	0	3	4	1	0	0	0	0	1	0	2	0	1	4	0	0	1	0	1	0	0	0	0	0	0	0	d__Bacteria; p__Proteobacteria; c__Gammaproteobacteria; o__Enterobacterales; f__Morganellaceae; g__Buchnera; s__Buchnera_aphidicola
New.CleanUp.ReferenceOTU1604	0	0	0	0	0	0	0	0	0	1	0	0	0	0	0	0	0	0	0	0	2	3	5	1	0	1	0	0	0	0	0	0	0	0	5	5	0	0	0	0	0	0	2	d__Bacteria; p__Proteobacteria; c__Gammaproteobacteria; o__Enterobacterales; f__Morganellaceae; g__Buchnera; s__Buchnera_aphidicola
New.CleanUp.ReferenceOTU5701	0	0	0	0	0	0	2	0	0	2	0	0	0	0	0	0	0	0	0	0	0	0	0	0	5	0	6	1	0	7	2	0	0	0	0	0	0	0	0	0	0	0	0	d__Bacteria; p__Proteobacteria; c__Gammaproteobacteria; o__Enterobacterales; f__Morganellaceae; g__Buchnera; s__Buchnera_aphidicola
New.CleanUp.ReferenceOTU23435	0	0	0	0	0	0	0	0	0	0	0	0	0	0	0	0	0	0	0	0	0	0	0	0	0	0	0	0	0	0	0	0	0	0	0	0	25	0	0	0	0	0	0	d__Bacteria; p__Proteobacteria; c__Gammaproteobacteria; o__Burkholderiales; f__Comamonadaceae; g__Acidovorax
New.CleanUp.ReferenceOTU27195	1	0	0	0	0	0	2	0	0	0	0	0	0	0	0	0	0	1	0	0	2	3	3	1	0	0	1	1	0	0	0	0	0	1	3	4	0	0	0	0	0	0	2	d__Bacteria; p__Proteobacteria; c__Gammaproteobacteria; o__Enterobacterales; f__Morganellaceae; g__Buchnera; s__Buchnera_aphidicola
New.CleanUp.ReferenceOTU28528	0	0	0	0	0	0	0	0	0	0	0	0	0	0	0	0	0	0	0	0	1	2	8	2	0	4	0	0	0	0	0	0	0	0	3	5	0	0	0	0	0	0	0	d__Bacteria; p__Proteobacteria; c__Gammaproteobacteria; o__Enterobacterales; f__Morganellaceae; g__Buchnera; s__Buchnera_aphidicola
New.CleanUp.ReferenceOTU44625	0	0	0	0	0	0	0	0	0	1	0	0	0	0	0	0	0	0	0	0	2	0	12	0	0	2	0	0	0	0	0	0	0	0	1	6	0	0	0	0	0	0	1	d__Bacteria; p__Proteobacteria; c__Gammaproteobacteria; o__Enterobacterales; f__Morganellaceae; g__Buchnera; s__Buchnera_aphidicola
New.CleanUp.ReferenceOTU46092	0	0	0	0	0	0	0	0	0	1	0	0	0	0	0	0	0	0	0	0	3	1	2	4	0	3	0	0	0	0	0	0	0	0	6	5	0	0	0	0	0	0	0	d__Bacteria; p__Proteobacteria; c__Gammaproteobacteria; o__Enterobacterales; f__Morganellaceae; g__Buchnera; s__Buchnera_aphidicola
New.CleanUp.ReferenceOTU48891	2	0	0	0	0	0	6	0	0	0	0	0	0	0	0	0	0	0	0	0	0	1	0	0	4	0	3	2	1	1	5	0	0	0	0	0	0	0	0	0	0	0	0	d__Bacteria; p__Proteobacteria; c__Gammaproteobacteria; o__Enterobacterales; f__Morganellaceae; g__Buchnera; s__Buchnera_aphidicola
New.CleanUp.ReferenceOTU60371	0	1	0	0	0	1	0	2	0	0	0	1	1	4	0	0	0	0	1	0	0	0	0	0	1	0	1	10	0	0	2	0	0	0	0	0	0	0	0	0	0	0	0	d__Bacteria; p__Proteobacteria; c__Gammaproteobacteria; o__Burkholderiales; f__Comamonadaceae; g__Pelomonas; s__uncultured_bacterium
New.CleanUp.ReferenceOTU65294	0	1	0	0	0	0	0	0	0	0	0	0	14	0	0	0	0	0	0	0	0	0	0	0	0	0	0	0	0	0	0	0	0	0	0	0	0	0	2	8	0	0	0	d__Bacteria; p__Proteobacteria; c__Gammaproteobacteria; o__Enterobacterales; f__Morganellaceae; g__Buchnera; s__Buchnera_aphidicola
New.CleanUp.ReferenceOTU70571	0	0	0	0	0	0	0	0	0	0	0	0	0	0	0	0	0	0	0	0	0	0	0	0	0	0	0	0	0	1	0	24	0	0	0	0	0	0	0	0	0	0	0	d__Bacteria; p__Actinobacteriota; c__Actinobacteria; o__Micrococcales; f__Microbacteriaceae; g__Rathayibacter; s__Rathayibacter_caricis
New.CleanUp.ReferenceOTU70682	0	0	0	0	0	0	0	0	0	3	0	0	0	0	0	0	0	0	0	0	2	1	4	0	0	4	0	0	0	0	0	0	0	0	3	7	0	0	0	0	0	0	1	d__Bacteria; p__Proteobacteria; c__Gammaproteobacteria; o__Enterobacterales; f__Morganellaceae; g__Buchnera; s__Buchnera_aphidicola
AJ619978.1.1446	0	0	0	0	0	0	0	0	0	0	0	0	0	0	0	0	0	0	1	6	0	0	0	0	0	0	3	0	0	1	2	4	0	5	0	0	2	0	0	0	0	0	0	d__Bacteria; p__Bacteroidota; c__Bacteroidia; o__Cytophagales; f__Spirosomaceae; g__Dyadobacter; s__metagenome
DQ451472.1.1478	0	0	0	0	0	0	0	0	0	0	0	0	0	0	0	0	0	0	0	0	0	0	24	0	0	0	0	0	0	0	0	0	0	0	0	0	0	0	0	0	0	0	0	d__Bacteria; p__Bacteroidota; c__Bacteroidia; o__Sphingobacteriales; f__Sphingobacteriaceae; g__Mucilaginibacter
AM934639.1.1486	0	0	0	0	0	0	0	0	0	0	0	0	0	0	0	0	0	0	0	0	0	0	0	0	0	0	0	0	0	24	0	0	0	0	0	0	0	0	0	0	0	0	0	d__Bacteria; p__Bacteroidota; c__Bacteroidia; o__Flavobacteriales; f__Flavobacteriaceae; g__Flavobacterium
GBOS01000790.9.1536	0	0	0	0	0	0	0	0	0	0	0	0	0	0	0	0	0	0	0	0	0	0	0	0	24	0	0	0	0	0	0	0	0	0	0	0	0	0	0	0	0	0	0	d__Bacteria; p__Proteobacteria; c__Gammaproteobacteria; o__Enterobacterales; f__Morganellaceae; g__Buchnera
HM277690.1.1350	0	0	0	0	0	0	0	0	0	0	0	0	0	0	0	0	0	0	0	0	0	24	0	0	0	0	0	0	0	0	0	0	0	0	0	0	0	0	0	0	0	0	0	d__Bacteria; p__Bacteroidota; c__Bacteroidia; o__Sphingobacteriales; f__Sphingobacteriaceae; g__Pedobacter; s__uncultured_bacterium
AB695346.1.1338	0	0	0	0	0	0	0	0	0	0	0	0	0	0	0	0	0	0	2	0	0	1	0	0	1	2	5	0	0	3	0	0	0	0	0	0	10	0	0	0	0	0	0	d__Bacteria; p__Actinobacteriota; c__Actinobacteria; o__Corynebacteriales; f__Nocardiaceae; g__Rhodococcus; s__uncultured_bacterium
KU902437.1.1455	0	0	0	0	0	0	0	0	0	0	0	0	0	0	0	0	0	0	0	0	0	0	0	0	0	0	0	0	0	0	0	24	0	0	0	0	0	0	0	0	0	0	0	d__Bacteria; p__Proteobacteria; c__Gammaproteobacteria; o__Burkholderiales; f__Comamonadaceae; g__Comamonas
AY468462.1.1466	0	0	0	0	0	0	0	0	0	0	0	0	0	1	0	0	0	0	0	0	0	0	0	0	0	0	0	0	0	0	0	0	0	0	0	0	23	0	0	0	0	0	0	d__Bacteria; p__Bacteroidota; c__Bacteroidia; o__Flavobacteriales; f__Weeksellaceae; g__Chryseobacterium; s__Chryseobacterium_sp.
CP024809.1062715.1064267	0	0	0	0	0	1	0	0	0	0	2	0	0	1	1	1	0	0	0	1	0	0	0	0	16	0	0	0	0	0	0	0	0	0	0	0	0	0	0	1	0	0	0	d__Bacteria; p__Firmicutes; c__Bacilli; o__Staphylococcales; f__Staphylococcaceae; g__Staphylococcus; s__uncultured_bacterium
New.ReferenceOTU79	5	0	0	0	0	0	0	0	0	1	0	0	0	0	0	0	0	0	0	1	0	1	2	1	0	3	0	3	0	1	1	0	1	0	2	1	0	0	0	0	0	0	1	d__Bacteria; p__Proteobacteria; c__Gammaproteobacteria; o__Enterobacterales; f__Morganellaceae; g__Buchnera; s__Buchnera_aphidicola
New.CleanUp.ReferenceOTU129	0	0	0	3	0	1	0	0	0	0	0	2	0	0	5	0	0	1	1	0	5	1	0	0	0	2	0	0	1	0	0	0	0	1	0	1	0	0	0	0	0	0	0	d__Bacteria; p__Proteobacteria; c__Gammaproteobacteria; o__Enterobacterales; f__Morganellaceae; g__Buchnera; s__Buchnera_aphidicola
New.CleanUp.ReferenceOTU19213	0	0	0	0	0	0	0	0	0	2	0	0	0	0	0	0	0	0	0	0	1	1	6	2	0	0	0	0	0	0	0	0	0	0	3	5	0	0	0	0	0	0	4	d__Bacteria; p__Proteobacteria; c__Gammaproteobacteria; o__Enterobacterales; f__Morganellaceae; g__Buchnera; s__Buchnera_aphidicola
New.CleanUp.ReferenceOTU21644	0	0	0	0	0	0	10	0	0	1	0	0	0	0	0	0	0	0	0	0	0	0	0	0	3	1	0	3	0	3	3	0	0	0	0	0	0	0	0	0	0	0	0	d__Bacteria; p__Proteobacteria; c__Gammaproteobacteria; o__Enterobacterales; f__Morganellaceae; g__Buchnera; s__Buchnera_aphidicola
New.CleanUp.ReferenceOTU23442	0	0	0	0	0	0	0	0	0	0	0	0	0	0	0	0	0	0	0	0	0	0	0	0	0	0	0	0	0	23	0	0	0	0	0	0	0	0	0	0	0	0	1	d__Bacteria; p__Bacteroidota; c__Bacteroidia; o__Cytophagales; f__Microscillaceae; g__Ohtaekwangia
New.CleanUp.ReferenceOTU35223	0	0	0	0	0	0	11	0	0	3	0	0	0	0	0	0	0	0	0	0	0	2	0	0	1	0	1	4	0	1	1	0	0	0	0	0	0	0	0	0	0	0	0	d__Bacteria; p__Proteobacteria; c__Gammaproteobacteria; o__Enterobacterales; f__Morganellaceae; g__Buchnera; s__Buchnera_aphidicola
New.CleanUp.ReferenceOTU35534	0	0	0	0	0	0	0	0	0	4	0	0	0	0	0	0	0	0	0	0	1	0	4	0	0	0	0	0	0	0	0	0	0	0	5	10	0	0	0	0	0	0	0	d__Bacteria; p__Proteobacteria; c__Gammaproteobacteria; o__Enterobacterales; f__Morganellaceae; g__Buchnera; s__Buchnera_aphidicola
New.CleanUp.ReferenceOTU37626	0	0	0	0	0	0	2	0	0	2	0	0	0	0	0	0	0	0	0	0	1	1	2	3	0	1	3	3	0	1	1	0	0	0	1	2	0	0	0	0	0	0	1	d__Bacteria; p__Proteobacteria; c__Gammaproteobacteria; o__Enterobacterales; f__Morganellaceae; g__Buchnera; s__Buchnera_aphidicola
New.CleanUp.ReferenceOTU42824	0	0	0	0	0	0	0	0	0	0	0	0	0	0	0	0	0	0	11	12	0	0	0	0	0	0	0	0	0	1	0	0	0	0	0	0	0	0	0	0	0	0	0	d__Bacteria; p__Bacteroidota; c__Bacteroidia; o__Chitinophagales; f__Chitinophagaceae; g__Aurantisolimonas; s__uncultured_bacterium
New.CleanUp.ReferenceOTU48539	0	0	0	6	8	0	0	0	0	0	0	5	0	0	2	0	3	0	0	0	0	0	0	0	0	0	0	0	0	0	0	0	0	0	0	0	0	0	0	0	0	0	0	d__Bacteria; p__Proteobacteria; c__Gammaproteobacteria; o__Enterobacterales; f__Morganellaceae; g__Buchnera; s__Buchnera_aphidicola
New.CleanUp.ReferenceOTU57387	1	0	0	0	0	0	1	0	0	1	0	0	0	0	0	0	0	0	0	0	0	0	4	1	0	0	1	1	0	1	2	0	0	0	7	3	0	0	0	0	0	0	1	d__Bacteria; p__Proteobacteria; c__Gammaproteobacteria; o__Enterobacterales; f__Morganellaceae; g__Buchnera; s__Buchnera_aphidicola
New.CleanUp.ReferenceOTU67483	0	0	0	0	0	0	0	0	0	1	0	0	0	0	0	0	0	0	0	0	2	1	6	1	0	0	0	0	0	0	0	0	0	0	5	5	0	0	0	0	0	0	3	d__Bacteria; p__Proteobacteria; c__Gammaproteobacteria; o__Enterobacterales; f__Morganellaceae; g__Buchnera; s__Buchnera_aphidicola
New.CleanUp.ReferenceOTU73388	0	0	0	0	0	0	0	0	0	3	0	0	0	0	0	0	0	0	0	0	4	0	3	1	0	3	0	0	0	0	0	0	0	0	4	5	0	0	0	0	0	0	1	d__Bacteria; p__Proteobacteria; c__Gammaproteobacteria; o__Enterobacterales; f__Morganellaceae; g__Buchnera; s__Buchnera_aphidicola
AM991176.1.1402	0	0	0	0	0	0	0	0	0	0	0	0	0	0	0	0	0	0	0	0	0	6	0	0	0	0	0	0	0	10	0	7	0	0	0	0	0	0	0	0	0	0	0	d__Bacteria; p__Patescibacteria; c__Saccharimonadia; o__Saccharimonadales; f__Saccharimonadales; g__Saccharimonadales; s__uncultured_bacterium
AM410687.1.1268	0	0	0	0	0	0	0	0	0	0	0	0	0	0	0	0	0	0	0	0	0	0	0	0	0	0	0	0	0	0	0	0	0	0	0	22	1	0	0	0	0	0	0	d__Bacteria; p__Actinobacteriota; c__Actinobacteria; o__Micrococcales; f__Microbacteriaceae; g__Curtobacterium; s__uncultured_bacterium
FPLS01042661.2.1490	0	0	0	0	0	0	0	0	0	0	0	0	0	0	0	0	0	0	0	0	0	0	0	0	0	0	0	0	0	23	0	0	0	0	0	0	0	0	0	0	0	0	0	d__Bacteria; p__Proteobacteria; c__Gammaproteobacteria; o__Burkholderiales; f__SC-I-84; g__SC-I-84; s__metagenome
AJ227754.1.1439	0	0	0	0	0	0	0	0	0	1	0	0	0	0	0	0	0	0	2	0	0	0	0	0	0	0	0	0	0	12	0	2	0	0	0	0	6	0	0	0	0	0	0	d__Bacteria; p__Proteobacteria; c__Alphaproteobacteria; o__Caulobacterales; f__Caulobacteraceae; g__Caulobacter; s__Caulobacter_sp.
HM329157.1.1376	0	0	0	0	0	0	0	0	0	0	0	0	0	0	0	0	0	0	0	0	0	0	0	0	0	0	0	0	0	23	0	0	0	0	0	0	0	0	0	0	0	0	0	d__Bacteria; p__Verrucomicrobiota; c__Verrucomicrobiae; o__Verrucomicrobiales; f__Verrucomicrobiaceae; g__uncultured; s__uncultured_bacterium
New.ReferenceOTU70	1	0	0	0	0	0	1	0	0	0	0	0	0	3	0	0	0	0	4	2	2	2	0	0	1	2	1	1	0	0	1	0	1	1	0	0	0	0	0	0	0	0	0	d__Bacteria; p__Proteobacteria; c__Gammaproteobacteria; o__Enterobacterales; f__Morganellaceae; g__Buchnera; s__Buchnera_aphidicola
New.ReferenceOTU17	3	0	0	0	0	0	1	0	0	1	0	0	0	1	0	0	0	0	1	0	0	0	2	0	1	1	2	0	0	2	2	1	0	0	2	2	0	0	0	0	0	0	1	d__Bacteria; p__Proteobacteria; c__Gammaproteobacteria; o__Enterobacterales; f__Morganellaceae; g__Buchnera; s__Buchnera_aphidicola
New.ReferenceOTU89	0	0	0	0	0	0	0	0	0	2	0	0	0	2	1	1	0	0	1	1	3	1	2	1	0	1	0	1	0	2	0	0	0	1	1	1	0	0	0	0	0	0	1	d__Bacteria; p__Proteobacteria; c__Gammaproteobacteria; o__Enterobacterales; f__Morganellaceae; g__Buchnera; s__Buchnera_aphidicola
New.CleanUp.ReferenceOTU13752	0	0	0	0	0	0	0	0	0	0	0	0	0	0	0	0	0	0	0	0	1	5	4	2	0	4	0	0	0	0	0	0	0	0	2	3	0	0	0	0	0	0	2	d__Bacteria; p__Proteobacteria; c__Gammaproteobacteria; o__Enterobacterales; f__Morganellaceae; g__Buchnera; s__Buchnera_aphidicola
New.CleanUp.ReferenceOTU15890	0	0	0	0	0	0	0	0	0	0	0	0	0	0	0	0	0	0	0	0	0	0	0	0	0	0	0	0	0	0	0	0	0	0	0	23	0	0	0	0	0	0	0	d__Bacteria; p__Proteobacteria; c__Gammaproteobacteria; o__Enterobacterales; f__Morganellaceae; g__Buchnera; s__Buchnera_aphidicola
New.CleanUp.ReferenceOTU16376	1	0	0	2	0	0	0	0	0	1	1	1	0	1	2	0	1	1	1	1	1	1	0	0	0	0	2	2	0	2	1	0	0	0	1	0	0	0	0	0	0	0	0	d__Bacteria; p__Proteobacteria; c__Gammaproteobacteria; o__Enterobacterales; f__Morganellaceae; g__Buchnera; s__Buchnera_aphidicola
New.CleanUp.ReferenceOTU23121	1	0	0	0	0	0	0	1	0	0	0	2	0	5	0	0	0	0	1	3	0	0	0	0	0	0	3	3	0	1	2	0	0	0	0	0	0	0	0	0	0	0	1	d__Bacteria; p__Proteobacteria; c__Gammaproteobacteria; o__Burkholderiales; f__Comamonadaceae; g__Pelomonas; s__uncultured_bacterium
New.CleanUp.ReferenceOTU23635	0	0	0	0	0	0	11	0	0	0	0	0	0	0	0	0	0	0	0	0	0	0	0	0	1	0	1	3	0	4	3	0	0	0	0	0	0	0	0	0	0	0	0	d__Bacteria; p__Proteobacteria; c__Gammaproteobacteria; o__Enterobacterales; f__Morganellaceae; g__Buchnera; s__Buchnera_aphidicola
New.CleanUp.ReferenceOTU30010	0	0	0	0	0	0	0	0	0	0	0	0	0	0	0	0	0	0	0	0	2	3	3	1	0	7	0	0	0	0	0	0	0	0	2	2	0	0	0	0	0	0	3	d__Bacteria; p__Proteobacteria; c__Gammaproteobacteria; o__Enterobacterales; f__Morganellaceae; g__Buchnera; s__Buchnera_aphidicola
New.CleanUp.ReferenceOTU33862	0	0	0	0	0	0	0	0	0	1	0	0	0	0	0	0	0	0	0	0	2	0	7	3	0	1	0	0	1	0	0	0	0	0	5	2	0	0	0	0	0	0	1	d__Bacteria; p__Proteobacteria; c__Gammaproteobacteria; o__Enterobacterales; f__Morganellaceae; g__Buchnera; s__Buchnera_aphidicola
New.CleanUp.ReferenceOTU38565	0	0	0	0	0	0	0	0	0	0	0	1	0	0	0	0	22	0	0	0	0	0	0	0	0	0	0	0	0	0	0	0	0	0	0	0	0	0	0	0	0	0	0	d__Bacteria; p__Proteobacteria; c__Gammaproteobacteria; o__Enterobacterales; f__Morganellaceae; g__Buchnera; s__Buchnera_aphidicola
New.CleanUp.ReferenceOTU39243	0	0	0	0	0	0	0	0	0	0	0	0	0	0	0	0	0	0	0	0	0	0	23	0	0	0	0	0	0	0	0	0	0	0	0	0	0	0	0	0	0	0	0	d__Bacteria; p__Bacteroidota; c__Bacteroidia; o__Flavobacteriales; f__Flavobacteriaceae; g__Flavobacterium; s__uncultured_bacterium
New.CleanUp.ReferenceOTU47689	0	0	0	0	0	0	0	0	0	0	23	0	0	0	0	0	0	0	0	0	0	0	0	0	0	0	0	0	0	0	0	0	0	0	0	0	0	0	0	0	0	0	0	d__Bacteria; p__Proteobacteria; c__Gammaproteobacteria; o__Enterobacterales; f__Morganellaceae; g__Buchnera; s__Buchnera_aphidicola
New.CleanUp.ReferenceOTU51606	0	0	0	2	0	1	0	0	0	0	0	0	0	0	0	1	0	0	2	2	0	0	0	0	1	0	1	11	0	0	2	0	0	0	0	0	0	0	0	0	0	0	0	d__Bacteria; p__Proteobacteria; c__Alphaproteobacteria; o__Sphingomonadales; f__Sphingomonadaceae; g__Novosphingobium
New.CleanUp.ReferenceOTU51784	0	0	0	0	0	0	0	0	0	0	0	0	0	0	0	0	0	0	23	0	0	0	0	0	0	0	0	0	0	0	0	0	0	0	0	0	0	0	0	0	0	0	0	d__Bacteria; p__Acidobacteriota; c__Blastocatellia; o__Blastocatellales; f__Blastocatellaceae; g__Aridibacter; s__uncultured_bacterium
New.CleanUp.ReferenceOTU52233	0	0	0	0	0	0	3	0	0	0	0	0	0	0	0	0	0	0	0	0	0	1	0	0	2	0	5	5	0	2	5	0	0	0	0	0	0	0	0	0	0	0	0	d__Bacteria; p__Proteobacteria; c__Gammaproteobacteria; o__Enterobacterales; f__Morganellaceae; g__Buchnera; s__Buchnera_aphidicola
New.CleanUp.ReferenceOTU54628	0	0	0	0	0	0	0	0	0	2	0	0	0	0	0	0	0	0	0	0	1	0	7	3	0	1	0	0	0	0	0	0	0	0	2	6	0	0	0	0	0	0	1	d__Bacteria; p__Proteobacteria; c__Gammaproteobacteria; o__Enterobacterales; f__Morganellaceae; g__Buchnera; s__Buchnera_aphidicola
New.CleanUp.ReferenceOTU61641	0	0	0	0	0	0	8	0	0	0	0	0	0	0	0	0	0	0	0	0	0	0	0	0	2	0	1	3	0	5	4	0	0	0	0	0	0	0	0	0	0	0	0	d__Bacteria; p__Proteobacteria; c__Gammaproteobacteria; o__Enterobacterales; f__Morganellaceae; g__Buchnera; s__Buchnera_aphidicola
AP018518.2806449.2807932	0	0	0	0	0	0	0	0	0	0	0	0	0	0	0	0	0	0	0	0	3	0	11	0	1	0	0	0	0	0	0	6	0	0	0	0	0	0	0	0	0	0	1	d__Bacteria; p__Proteobacteria; c__Alphaproteobacteria; o__Sphingomonadales; f__Sphingomonadaceae; g__Sphingobium; s__Sphingobium_sp.
CP020857.1597429.1598954	0	1	0	2	0	0	0	1	1	1	0	0	3	0	0	1	1	0	0	1	1	2	0	0	0	0	0	3	1	1	0	0	0	2	0	0	0	0	0	0	0	0	0	d__Bacteria; p__Actinobacteriota; c__Actinobacteria; o__Micrococcales; f__Promicromonosporaceae; g__Cellulosimicrobium
JF809794.1.1498	0	0	0	0	0	0	0	0	0	0	0	0	0	0	0	0	0	0	0	0	0	22	0	0	0	0	0	0	0	0	0	0	0	0	0	0	0	0	0	0	0	0	0	d__Bacteria; p__Proteobacteria; c__Gammaproteobacteria; o__Pseudomonadales; f__Moraxellaceae; g__Alkanindiges; s__uncultured_bacterium
AY663435.1.1430	0	0	0	0	0	0	0	0	0	0	0	0	0	0	0	0	0	0	0	0	0	0	0	0	0	0	0	0	0	0	0	22	0	0	0	0	0	0	0	0	0	0	0	d__Bacteria; p__Proteobacteria; c__Gammaproteobacteria; o__Pseudomonadales; f__Moraxellaceae; g__Acinetobacter; s__uncultured_bacterium
CP023406.331907.333453	0	0	0	0	0	0	0	0	0	0	0	0	0	0	0	0	0	0	0	0	0	6	0	0	0	0	0	0	0	0	0	0	0	0	0	0	16	0	0	0	0	0	0	d__Bacteria; p__Proteobacteria; c__Gammaproteobacteria; o__Xanthomonadales; f__Xanthomonadaceae; g__Luteimonas; s__Luteimonas_sp.
BBWK01000104.4420.5881	0	0	0	0	0	0	0	0	0	0	0	0	0	0	0	0	0	0	0	0	0	13	0	0	0	2	0	0	0	2	0	5	0	0	0	0	0	0	0	0	0	0	0	d__Bacteria; p__Proteobacteria; c__Alphaproteobacteria; o__Rhizobiales; f__Rhizobiaceae; g__Aureimonas; s__Aureimonas_sp.
FR753034.1.1439	0	0	0	0	0	0	0	0	0	0	0	0	0	0	0	0	0	0	3	0	0	0	0	0	0	0	0	0	0	16	0	0	0	0	0	0	3	0	0	0	0	0	0	d__Bacteria; p__Proteobacteria; c__Alphaproteobacteria; o__Rhizobiales; f__Xanthobacteraceae; g__Tardiphaga
New.ReferenceOTU112	1	0	0	0	0	0	1	0	0	2	0	0	0	0	0	0	0	0	0	0	2	1	2	0	4	0	1	0	0	4	0	0	0	0	2	0	0	0	0	0	0	0	2	d__Bacteria; p__Proteobacteria; c__Gammaproteobacteria; o__Enterobacterales; f__Morganellaceae; g__Buchnera; s__Buchnera_aphidicola
New.CleanUp.ReferenceOTU3564	1	0	0	0	0	0	2	0	0	2	0	0	0	0	0	0	0	0	0	0	0	0	0	0	0	0	4	6	0	3	4	0	0	0	0	0	0	0	0	0	0	0	0	d__Bacteria; p__Proteobacteria; c__Gammaproteobacteria; o__Enterobacterales; f__Morganellaceae; g__Buchnera; s__Buchnera_aphidicola
New.CleanUp.ReferenceOTU3864	0	0	0	0	0	0	0	0	0	2	0	0	0	0	0	0	0	0	0	0	1	2	4	0	0	3	0	0	0	0	0	0	0	0	3	4	0	0	0	0	0	0	3	d__Bacteria; p__Proteobacteria; c__Gammaproteobacteria; o__Enterobacterales; f__Morganellaceae; g__Buchnera; s__Buchnera_aphidicola
New.CleanUp.ReferenceOTU9880	0	0	0	0	0	0	0	0	0	0	0	0	0	0	0	0	0	22	0	0	0	0	0	0	0	0	0	0	0	0	0	0	0	0	0	0	0	0	0	0	0	0	0	d__Bacteria; p__Proteobacteria; c__Gammaproteobacteria; o__Orbales; f__Orbaceae; g__Gilliamella
New.CleanUp.ReferenceOTU14830	0	0	0	0	0	0	0	0	0	0	0	0	0	0	0	0	0	0	0	0	2	1	3	2	0	4	0	0	0	0	0	0	0	0	2	6	0	0	0	0	0	0	2	d__Bacteria; p__Proteobacteria; c__Gammaproteobacteria; o__Enterobacterales; f__Morganellaceae; g__Buchnera; s__Buchnera_aphidicola
New.CleanUp.ReferenceOTU16322	0	0	0	0	0	0	0	0	0	0	0	0	0	0	0	0	0	0	0	0	3	5	2	1	0	3	0	0	0	0	0	0	0	0	5	1	0	0	0	0	0	0	2	d__Bacteria; p__Proteobacteria; c__Gammaproteobacteria; o__Enterobacterales; f__Morganellaceae; g__Buchnera; s__Buchnera_aphidicola
New.CleanUp.ReferenceOTU30132	0	0	0	0	0	0	0	0	0	0	0	0	0	0	0	0	0	0	0	0	3	3	2	1	0	5	0	0	0	0	0	0	0	0	5	1	0	0	0	0	0	0	2	d__Bacteria; p__Proteobacteria; c__Gammaproteobacteria; o__Enterobacterales; f__Morganellaceae; g__Buchnera; s__Buchnera_aphidicola
New.CleanUp.ReferenceOTU31487	1	0	0	0	0	0	6	0	0	1	0	0	0	0	0	0	0	0	0	0	0	0	0	0	0	0	2	1	0	6	5	0	0	0	0	0	0	0	0	0	0	0	0	d__Bacteria; p__Proteobacteria; c__Gammaproteobacteria; o__Enterobacterales; f__Morganellaceae; g__Buchnera; s__Buchnera_aphidicola
New.CleanUp.ReferenceOTU31582	0	0	0	0	0	0	0	0	0	0	0	0	0	0	0	0	0	0	0	0	2	4	3	0	0	3	0	0	0	0	0	0	0	0	4	6	0	0	0	0	0	0	0	d__Bacteria; p__Proteobacteria; c__Gammaproteobacteria; o__Enterobacterales; f__Morganellaceae; g__Buchnera; s__Buchnera_aphidicola
New.CleanUp.ReferenceOTU42458	0	0	0	0	0	0	0	0	0	0	0	0	0	0	0	0	0	0	0	0	0	0	6	2	0	1	0	0	0	0	0	0	0	0	4	9	0	0	0	0	0	0	0	d__Bacteria; p__Proteobacteria; c__Gammaproteobacteria; o__Enterobacterales; f__Morganellaceae; g__Buchnera; s__Buchnera_aphidicola
New.CleanUp.ReferenceOTU43470	1	0	0	0	0	0	0	0	0	1	0	0	0	0	0	0	0	0	0	2	0	0	0	0	0	0	4	1	0	4	5	0	1	3	0	0	0	0	0	0	0	0	0	d__Bacteria; p__Proteobacteria; c__Gammaproteobacteria; o__Enterobacterales; f__Morganellaceae; g__Buchnera; s__Buchnera_aphidicola
New.CleanUp.ReferenceOTU52769	0	0	0	0	0	0	0	0	0	0	0	0	0	0	0	0	22	0	0	0	0	0	0	0	0	0	0	0	0	0	0	0	0	0	0	0	0	0	0	0	0	0	0	d__Bacteria; p__Proteobacteria; c__Gammaproteobacteria; o__Enterobacterales; f__Morganellaceae; g__Buchnera; s__Buchnera_aphidicola
New.CleanUp.ReferenceOTU59641	1	0	0	4	0	0	0	0	0	1	0	1	0	0	0	0	0	0	0	0	1	0	0	2	0	3	2	1	0	1	5	0	0	0	0	0	0	0	0	0	0	0	0	d__Bacteria; p__Proteobacteria; c__Gammaproteobacteria; o__Enterobacterales; f__Morganellaceae; g__Buchnera; s__Buchnera_aphidicola
New.CleanUp.ReferenceOTU63737	0	0	0	0	0	0	0	0	0	0	0	0	0	0	0	0	0	0	0	22	0	0	0	0	0	0	0	0	0	0	0	0	0	0	0	0	0	0	0	0	0	0	0	d__Bacteria; p__Firmicutes; c__Bacilli; o__Entomoplasmatales; f__Spiroplasmataceae; g__Spiroplasma; s__uncultured_bacterium
New.CleanUp.ReferenceOTU66369	0	0	0	0	0	0	3	0	0	3	0	0	0	0	0	0	0	0	0	0	0	1	0	0	0	0	3	4	0	4	4	0	0	0	0	0	0	0	0	0	0	0	0	d__Bacteria; p__Proteobacteria; c__Gammaproteobacteria; o__Enterobacterales; f__Morganellaceae; g__Buchnera; s__Buchnera_aphidicola
KT962112.1.1469	0	0	0	0	0	0	0	0	0	0	0	0	0	1	0	0	0	0	0	1	1	0	0	0	0	1	0	0	0	0	0	2	0	0	0	0	15	0	0	0	0	0	0	d__Bacteria; p__Proteobacteria; c__Alphaproteobacteria; o__Rhizobiales; f__Rhizobiaceae; g__Allorhizobium-Neorhizobium-Pararhizobium-Rhizobium
CP011502.2623679.2625206	0	0	0	0	0	0	0	0	0	0	0	0	0	0	0	0	0	0	0	0	0	8	9	0	0	1	0	0	0	0	0	2	0	0	0	0	0	0	1	0	0	0	0	d__Bacteria; p__Actinobacteriota; c__Actinobacteria; o__Propionibacteriales; f__Nocardioidaceae; g__Aeromicrobium; s__Aeromicrobium_sp.
EF018802.1.1366	0	0	0	0	0	0	0	0	0	0	0	0	0	2	0	0	0	0	0	0	0	0	0	0	0	0	0	0	0	16	0	1	0	0	0	0	2	0	0	0	0	0	0	d__Bacteria; p__Actinobacteriota; c__Actinobacteria; o__Frankiales; f__Nakamurellaceae; g__Nakamurella; s__uncultured_bacterium
FJ716011.1.1499	0	0	0	0	0	0	0	0	0	0	0	0	0	0	0	0	0	0	0	0	0	13	0	0	0	0	0	0	0	6	0	2	0	0	0	0	0	0	0	0	0	0	0	d__Bacteria; p__Verrucomicrobiota; c__Verrucomicrobiae; o__Verrucomicrobiales; f__Rubritaleaceae; g__Luteolibacter; s__uncultured_bacterium
CP013259.273586.275132	0	0	0	0	0	0	2	0	0	4	0	0	0	0	0	0	0	0	0	0	0	0	0	0	2	0	3	8	0	0	2	0	0	0	0	0	0	0	0	0	0	0	0	d__Bacteria; p__Proteobacteria; c__Gammaproteobacteria; o__Enterobacterales; f__Morganellaceae; g__Buchnera; s__Buchnera_aphidicola
New.ReferenceOTU55	0	0	0	0	0	0	0	0	0	0	0	0	0	0	0	0	0	1	0	0	0	0	0	0	0	0	0	0	0	0	0	0	0	0	0	0	20	0	0	0	0	0	0	d__Bacteria; p__Proteobacteria; c__Gammaproteobacteria; o__Enterobacterales; f__Morganellaceae; g__Buchnera; s__Buchnera_aphidicola
New.CleanUp.ReferenceOTU19970	0	0	0	0	0	0	14	0	0	1	0	0	0	0	0	0	0	0	0	0	0	0	0	0	0	0	3	2	0	0	1	0	0	0	0	0	0	0	0	0	0	0	0	d__Bacteria; p__Proteobacteria; c__Gammaproteobacteria; o__Enterobacterales; f__Morganellaceae; g__Buchnera; s__Buchnera_aphidicola
New.CleanUp.ReferenceOTU24326	0	0	0	0	0	0	5	0	0	9	0	0	0	0	0	0	0	0	0	0	0	0	0	3	0	4	0	0	0	0	0	0	0	0	0	0	0	0	0	0	0	0	0	d__Bacteria; p__Proteobacteria; c__Gammaproteobacteria; o__Enterobacterales; f__Morganellaceae; g__Buchnera; s__Buchnera_aphidicola
New.CleanUp.ReferenceOTU43076	0	0	0	0	0	0	0	0	0	2	0	0	0	0	0	0	0	0	0	0	0	0	0	0	0	0	5	4	0	5	4	0	0	1	0	0	0	0	0	0	0	0	0	d__Bacteria; p__Proteobacteria; c__Gammaproteobacteria; o__Enterobacterales; f__Morganellaceae; g__Buchnera; s__Buchnera_aphidicola
New.CleanUp.ReferenceOTU44811	0	0	0	0	0	0	0	0	0	0	0	0	0	0	0	0	0	0	0	0	0	0	0	0	21	0	0	0	0	0	0	0	0	0	0	0	0	0	0	0	0	0	0	d__Bacteria; p__Proteobacteria; c__Alphaproteobacteria; o__Rickettsiales; f__Anaplasmataceae; g__Wolbachia; s__Wolbachia_endosymbiont
New.CleanUp.ReferenceOTU47726	0	2	4	0	0	2	0	2	2	0	0	0	3	0	0	0	0	0	0	0	0	0	0	0	0	0	0	0	0	0	0	0	0	0	0	0	0	1	0	1	1	3	0	d__Bacteria; p__Proteobacteria; c__Gammaproteobacteria; o__Enterobacterales; f__Morganellaceae; g__Buchnera; s__Buchnera_aphidicola
New.CleanUp.ReferenceOTU57327	0	0	0	0	0	0	0	0	0	0	0	0	0	0	0	0	0	0	0	0	0	2	2	2	0	2	1	0	0	0	0	0	0	0	3	5	0	0	0	0	0	0	4	d__Bacteria; p__Proteobacteria; c__Gammaproteobacteria; o__Enterobacterales; f__Morganellaceae; g__Buchnera; s__Buchnera_aphidicola
AB681338.1.1470	0	0	0	0	0	0	0	0	0	0	0	0	0	0	0	0	0	0	0	0	0	0	0	0	0	0	0	0	0	0	0	0	0	2	0	0	18	0	0	0	0	0	0	d__Bacteria; p__Proteobacteria; c__Gammaproteobacteria; o__Xanthomonadales; f__Xanthomonadaceae; g__Pseudoxanthomonas; s__uncultured_bacterium
AP017975.326702.328205	0	0	0	0	0	0	0	0	0	0	0	0	0	0	0	0	0	0	0	0	0	0	0	0	0	0	1	0	0	0	0	15	0	0	0	0	4	0	0	0	0	0	0	d__Bacteria; p__Actinobacteriota; c__Actinobacteria; o__Micrococcales; f__Microbacteriaceae; g__Microbacterium
DQ017917.1.1466	0	0	0	0	0	0	0	0	0	0	0	0	0	0	0	0	0	0	0	0	0	0	0	0	0	0	0	0	0	20	0	0	0	0	0	0	0	0	0	0	0	0	0	d__Bacteria; p__Bacteroidota; c__Bacteroidia; o__Flavobacteriales; f__Flavobacteriaceae; g__Flavobacterium; s__uncultured_bacterium
AY212593.1.1506	0	0	0	0	0	0	0	0	0	0	0	0	0	0	0	0	0	0	0	0	0	0	0	0	0	0	0	0	0	18	0	0	0	0	0	0	2	0	0	0	0	0	0	d__Bacteria; p__Bacteroidota; c__Bacteroidia; o__Flavobacteriales; f__Flavobacteriaceae; g__Flavobacterium
MH061277.1.1379	0	0	0	0	0	0	0	0	0	0	0	0	0	0	0	0	0	0	2	0	0	0	0	0	0	0	0	0	0	0	0	0	0	0	0	0	18	0	0	0	0	0	0	d__Bacteria; p__Proteobacteria; c__Alphaproteobacteria; o__Rhizobiales; f__Methylopilaceae; g__Methylopila
New.CleanUp.ReferenceOTU1453	0	0	0	0	0	0	0	0	0	0	0	0	0	0	0	0	0	0	0	0	0	0	0	0	0	0	0	0	0	0	0	20	0	0	0	0	0	0	0	0	0	0	0	d__Bacteria; p__Proteobacteria; c__Gammaproteobacteria; o__Pseudomonadales; f__Moraxellaceae; g__Acinetobacter; s__Acinetobacter_sp.
New.CleanUp.ReferenceOTU1932	0	0	0	0	0	0	2	0	0	1	0	0	0	0	0	0	0	0	0	0	0	0	0	0	2	0	3	3	1	2	6	0	0	0	0	0	0	0	0	0	0	0	0	d__Bacteria; p__Proteobacteria; c__Gammaproteobacteria; o__Enterobacterales; f__Morganellaceae; g__Buchnera; s__Buchnera_aphidicola
New.CleanUp.ReferenceOTU8493	0	0	0	0	0	0	14	0	0	0	0	0	0	0	0	0	0	0	0	0	0	0	0	0	0	0	2	1	0	1	2	0	0	0	0	0	0	0	0	0	0	0	0	d__Bacteria; p__Proteobacteria; c__Gammaproteobacteria; o__Enterobacterales; f__Morganellaceae; g__Buchnera; s__Buchnera_aphidicola
New.CleanUp.ReferenceOTU11369	0	3	2	0	0	8	0	0	5	0	0	0	2	0	0	0	0	0	0	0	0	0	0	0	0	0	0	0	0	0	0	0	0	0	0	0	0	0	0	0	0	0	0	d__Bacteria; p__Proteobacteria; c__Gammaproteobacteria; o__Enterobacterales; f__Morganellaceae; g__Buchnera; s__Buchnera_aphidicola
New.CleanUp.ReferenceOTU11695	0	0	0	0	0	0	3	0	0	2	0	0	0	0	0	0	0	0	0	0	0	0	0	0	0	0	3	3	0	3	5	0	0	1	0	0	0	0	0	0	0	0	0	d__Bacteria; p__Proteobacteria; c__Gammaproteobacteria; o__Enterobacterales; f__Morganellaceae; g__Buchnera; s__Buchnera_aphidicola
New.CleanUp.ReferenceOTU12662	0	0	0	0	0	0	0	0	0	0	0	0	0	0	0	0	0	0	20	0	0	0	0	0	0	0	0	0	0	0	0	0	0	0	0	0	0	0	0	0	0	0	0	d__Bacteria; p__Bacteroidota; c__Bacteroidia; o__Flavobacteriales; f__Flavobacteriaceae; g__Flavobacterium
New.CleanUp.ReferenceOTU13708	0	2	1	0	0	1	0	2	9	0	0	0	5	0	0	0	0	0	0	0	0	0	0	0	0	0	0	0	0	0	0	0	0	0	0	0	0	0	0	0	0	0	0	d__Bacteria; p__Proteobacteria; c__Gammaproteobacteria; o__Enterobacterales; f__Morganellaceae; g__Buchnera; s__Buchnera_aphidicola
New.CleanUp.ReferenceOTU17376	0	0	0	0	0	0	0	0	0	0	0	0	0	0	0	0	0	0	0	0	0	0	0	0	0	0	0	0	0	20	0	0	0	0	0	0	0	0	0	0	0	0	0	d__Bacteria; p__Bacteroidota; c__Bacteroidia; o__Chitinophagales; f__Chitinophagaceae; g__uncultured; s__uncultured_bacterium
New.CleanUp.ReferenceOTU25461	0	0	0	0	0	0	0	0	0	2	0	0	0	0	0	0	0	0	0	0	4	2	2	2	0	1	0	0	0	0	0	0	0	0	2	4	0	0	0	0	0	0	1	d__Bacteria; p__Proteobacteria; c__Gammaproteobacteria; o__Enterobacterales; f__Morganellaceae; g__Buchnera; s__Buchnera_aphidicola
New.CleanUp.ReferenceOTU26557	0	0	0	0	0	0	0	0	0	0	0	0	0	0	0	0	0	0	0	0	3	5	4	0	0	3	0	0	0	0	0	0	0	0	3	2	0	0	0	0	0	0	0	d__Bacteria; p__Proteobacteria; c__Gammaproteobacteria; o__Enterobacterales; f__Morganellaceae; g__Buchnera; s__Buchnera_aphidicola
New.CleanUp.ReferenceOTU31722	0	0	0	0	0	0	0	1	0	0	0	0	0	0	0	0	0	0	0	0	0	0	0	0	0	0	0	0	0	0	0	0	0	0	0	0	0	3	7	2	6	1	0	d__Bacteria; p__Proteobacteria; c__Gammaproteobacteria; o__Enterobacterales; f__Morganellaceae; g__Buchnera; s__Buchnera_aphidicola
New.CleanUp.ReferenceOTU32074	0	0	0	0	0	0	0	0	0	1	0	0	0	0	0	0	0	0	0	0	1	2	2	3	0	2	0	0	0	0	0	0	0	0	2	5	0	0	0	0	0	0	2	d__Bacteria; p__Proteobacteria; c__Gammaproteobacteria; o__Enterobacterales; f__Morganellaceae; g__Buchnera; s__Buchnera_aphidicola
New.CleanUp.ReferenceOTU44351	0	0	0	0	0	0	6	0	0	0	0	0	0	0	0	0	0	0	0	0	0	0	0	0	2	0	3	3	0	1	5	0	0	0	0	0	0	0	0	0	0	0	0	d__Bacteria; p__Proteobacteria; c__Gammaproteobacteria; o__Enterobacterales; f__Morganellaceae; g__Buchnera; s__Buchnera_aphidicola
New.CleanUp.ReferenceOTU50619	0	0	0	0	0	0	0	0	0	3	0	0	0	0	0	0	0	0	0	0	3	2	2	2	0	0	0	0	0	0	0	0	0	0	3	4	0	0	0	0	0	0	1	d__Bacteria; p__Proteobacteria; c__Gammaproteobacteria; o__Enterobacterales; f__Morganellaceae; g__Buchnera; s__Buchnera_aphidicola
New.CleanUp.ReferenceOTU52230	0	0	0	0	0	0	0	0	0	5	0	0	0	0	0	0	0	0	0	0	1	2	1	2	0	3	0	0	0	0	0	0	0	0	1	4	0	0	0	0	0	0	1	d__Bacteria; p__Proteobacteria; c__Gammaproteobacteria; o__Enterobacterales; f__Morganellaceae; g__Buchnera; s__Buchnera_aphidicola
New.CleanUp.ReferenceOTU52728	0	0	0	0	0	0	0	0	0	0	0	0	0	0	0	0	0	0	0	0	8	2	0	1	0	1	0	0	0	1	1	0	0	1	0	0	0	0	0	0	0	0	5	d__Bacteria; p__Proteobacteria; c__Gammaproteobacteria; o__Enterobacterales; f__Morganellaceae; g__Buchnera; s__Buchnera_aphidicola
New.CleanUp.ReferenceOTU54240	0	0	0	0	0	0	0	0	0	1	0	0	0	0	0	0	0	0	0	0	2	2	0	0	0	4	0	0	0	0	0	0	0	0	5	5	0	0	0	0	0	0	1	d__Bacteria; p__Proteobacteria; c__Gammaproteobacteria; o__Enterobacterales; f__Morganellaceae; g__Buchnera; s__Buchnera_aphidicola
New.CleanUp.ReferenceOTU59677	0	0	1	0	0	0	0	1	1	0	0	0	1	0	0	0	0	0	0	0	0	0	0	0	0	0	0	0	0	0	0	0	0	0	0	0	0	1	4	3	5	3	0	d__Bacteria; p__Proteobacteria; c__Gammaproteobacteria; o__Enterobacterales; f__Morganellaceae; g__Buchnera; s__Buchnera_aphidicola
New.CleanUp.ReferenceOTU62027	1	0	0	0	0	0	0	0	0	2	0	0	0	0	0	0	0	0	2	0	0	0	0	0	1	0	6	3	0	4	1	0	0	0	0	0	0	0	0	0	0	0	0	d__Bacteria; p__Proteobacteria; c__Gammaproteobacteria; o__Enterobacterales; f__Morganellaceae; g__Buchnera; s__Buchnera_aphidicola
New.CleanUp.ReferenceOTU62620	3	0	0	0	0	0	0	0	0	0	0	0	0	1	0	5	0	0	1	4	0	1	0	0	0	0	0	0	0	1	2	0	1	1	0	0	0	0	0	0	0	0	0	d__Bacteria; p__Proteobacteria; c__Gammaproteobacteria; o__Enterobacterales; f__Morganellaceae; g__Buchnera; s__Buchnera_aphidicola
New.CleanUp.ReferenceOTU67787	0	0	2	0	0	0	0	2	2	0	0	0	1	0	0	0	0	0	0	0	0	0	0	0	0	0	0	0	0	0	0	0	0	0	0	0	0	4	2	1	3	3	0	d__Bacteria; p__Proteobacteria; c__Gammaproteobacteria; o__Enterobacterales; f__Morganellaceae; g__Buchnera; s__Buchnera_aphidicola
CP015511.2802050.2803513	0	0	0	0	0	0	0	0	0	0	0	0	0	0	0	0	0	0	0	0	0	9	0	0	1	1	0	1	0	0	0	0	0	1	0	2	4	0	0	0	0	0	0	d__Bacteria; p__Proteobacteria; c__Alphaproteobacteria; o__Caulobacterales; f__Caulobacteraceae; g__Brevundimonas
AB680785.1.1460	0	0	0	0	0	0	0	0	0	0	0	0	0	0	0	0	0	0	4	0	0	3	0	0	0	0	9	0	0	3	0	0	0	0	0	0	0	0	0	0	0	0	0	d__Bacteria; p__Proteobacteria; c__Gammaproteobacteria; o__Burkholderiales; f__Comamonadaceae; g__Variovorax; s__Variovorax_sp.
CP029551.2062998.2064496	0	0	0	0	1	0	0	0	0	0	0	0	0	2	0	3	0	1	0	4	0	0	0	0	0	5	0	2	0	0	0	0	0	0	0	0	1	0	0	0	0	0	0	d__Bacteria; p__Proteobacteria; c__Alphaproteobacteria; o__Rhizobiales; f__Beijerinckiaceae; g__Methylobacterium-Methylorubrum
CU921610.1.1361	0	0	0	0	0	0	0	0	0	0	0	0	0	0	0	0	0	0	0	0	0	0	0	0	0	0	0	0	0	18	0	0	0	0	0	0	0	0	0	0	0	0	1	d__Bacteria; p__Bacteroidota; c__Bacteroidia; o__Chitinophagales; f__Saprospiraceae; g__uncultured
AJ401105.1.1347	0	0	0	0	0	0	0	0	0	0	0	0	0	0	0	0	0	0	0	0	0	0	0	0	0	0	0	0	0	19	0	0	0	0	0	0	0	0	0	0	0	0	0	d__Bacteria; p__Verrucomicrobiota; c__Verrucomicrobiae; o__Verrucomicrobiales; f__Rubritaleaceae; g__Luteolibacter; s__uncultured_bacterium
FM200985.1.1387	0	0	0	0	0	0	0	0	0	0	0	0	0	0	0	0	0	0	8	0	0	7	0	0	0	1	0	0	0	1	0	2	0	0	0	0	0	0	0	0	0	0	0	d__Bacteria; p__Bacteroidota; c__Bacteroidia; o__Flavobacteriales; f__Crocinitomicaceae; g__Fluviicola
New.ReferenceOTU133	0	0	0	0	0	0	2	0	0	0	0	0	0	2	0	1	0	0	2	2	0	0	1	0	1	0	1	0	0	1	0	0	3	0	1	0	0	0	0	0	0	0	2	d__Bacteria; p__Proteobacteria; c__Gammaproteobacteria; o__Enterobacterales; f__Morganellaceae; g__Buchnera; s__Buchnera_aphidicola
New.ReferenceOTU142	1	0	0	0	0	0	3	0	0	3	0	0	0	0	0	0	0	0	0	0	0	0	1	0	2	0	2	0	0	0	5	0	0	1	0	1	0	0	0	0	0	0	0	d__Bacteria; p__Proteobacteria; c__Gammaproteobacteria; o__Enterobacterales; f__Morganellaceae; g__Buchnera; s__Buchnera_aphidicola
New.CleanUp.ReferenceOTU2549	0	0	0	0	0	0	0	0	0	0	0	0	0	0	0	0	0	0	0	0	0	13	0	0	0	1	0	0	0	2	0	3	0	0	0	0	0	0	0	0	0	0	0	d__Bacteria; p__Patescibacteria; c__Saccharimonadia; o__Saccharimonadales; f__Saccharimonadales; g__Saccharimonadales
New.CleanUp.ReferenceOTU2792	0	0	0	0	0	0	0	0	0	0	0	0	0	0	0	0	0	0	0	0	4	1	5	3	0	1	0	0	0	0	0	0	0	0	3	0	0	0	0	0	0	0	2	d__Bacteria; p__Proteobacteria; c__Gammaproteobacteria; o__Enterobacterales; f__Morganellaceae; g__Buchnera; s__Buchnera_aphidicola
New.CleanUp.ReferenceOTU5832	0	0	0	0	0	0	2	0	0	1	0	0	0	0	0	0	0	0	0	0	0	0	0	0	0	0	5	4	0	5	2	0	0	0	0	0	0	0	0	0	0	0	0	d__Bacteria; p__Proteobacteria; c__Gammaproteobacteria; o__Enterobacterales; f__Morganellaceae; g__Buchnera; s__Buchnera_aphidicola
New.CleanUp.ReferenceOTU18741	0	0	0	0	0	0	0	0	0	0	0	0	0	0	0	0	0	0	0	0	0	0	0	0	0	0	0	0	0	0	0	19	0	0	0	0	0	0	0	0	0	0	0	d__Bacteria; p__Proteobacteria; c__Gammaproteobacteria; o__Enterobacterales; f__Morganellaceae; g__Buchnera; s__Buchnera_aphidicola
New.CleanUp.ReferenceOTU21060	0	0	0	0	0	0	0	0	0	0	0	0	0	0	0	0	0	0	0	0	0	0	0	0	0	0	0	0	0	19	0	0	0	0	0	0	0	0	0	0	0	0	0	d__Bacteria; p__Verrucomicrobiota; c__Verrucomicrobiae; o__Verrucomicrobiales; f__Rubritaleaceae; g__Luteolibacter; s__uncultured_bacterium
New.CleanUp.ReferenceOTU24252	0	0	0	0	0	0	3	0	0	3	0	0	0	0	0	0	0	0	0	0	0	0	0	0	0	0	2	2	0	3	6	0	0	0	0	0	0	0	0	0	0	0	0	d__Bacteria; p__Proteobacteria; c__Gammaproteobacteria; o__Enterobacterales; f__Morganellaceae; g__Buchnera; s__Buchnera_aphidicola
New.CleanUp.ReferenceOTU26607	0	0	0	0	0	0	1	0	0	1	0	0	0	0	1	1	0	0	0	0	3	2	1	1	0	1	0	0	1	2	0	0	1	1	0	0	0	0	0	0	0	0	2	d__Bacteria; p__Proteobacteria; c__Gammaproteobacteria; o__Enterobacterales; f__Morganellaceae; g__Buchnera; s__Buchnera_aphidicola
New.CleanUp.ReferenceOTU26658	0	0	0	0	0	0	1	0	0	1	0	0	0	0	0	0	0	0	0	0	0	0	0	0	0	0	3	5	0	5	4	0	0	0	0	0	0	0	0	0	0	0	0	d__Bacteria; p__Proteobacteria; c__Gammaproteobacteria; o__Enterobacterales; f__Morganellaceae; g__Buchnera; s__Buchnera_aphidicola
New.CleanUp.ReferenceOTU30999	0	0	0	0	0	0	0	0	0	0	0	0	0	0	0	0	0	0	0	0	0	0	0	0	0	0	0	0	0	19	0	0	0	0	0	0	0	0	0	0	0	0	0	d__Bacteria; p__Bacteroidota; c__Bacteroidia; o__Flavobacteriales; f__Flavobacteriaceae; g__Flavobacterium; s__Flavobacterium_sp.
New.CleanUp.ReferenceOTU42313	0	0	0	0	0	0	0	0	0	0	0	0	0	0	0	0	0	0	0	0	2	1	6	1	0	3	0	0	0	0	0	0	0	0	4	1	0	0	0	0	0	0	1	d__Bacteria; p__Proteobacteria; c__Gammaproteobacteria; o__Enterobacterales; f__Morganellaceae; g__Buchnera; s__Buchnera_aphidicola
New.CleanUp.ReferenceOTU48631	0	0	0	0	0	0	0	0	0	0	0	0	0	0	0	0	0	0	0	0	0	0	0	0	0	0	0	0	0	9	6	3	0	0	0	0	0	0	0	0	0	0	1	d__Bacteria; p__Proteobacteria; c__Gammaproteobacteria; o__Enterobacterales; f__Morganellaceae; g__Candidatus_Regiella; s__Candidatus_Regiella
New.CleanUp.ReferenceOTU51521	0	0	0	0	0	0	0	0	0	0	0	0	0	0	0	0	0	0	0	0	2	1	2	2	0	1	0	0	0	0	0	0	0	0	4	6	0	0	0	0	0	0	1	d__Bacteria; p__Proteobacteria; c__Gammaproteobacteria; o__Enterobacterales; f__Morganellaceae; g__Buchnera; s__Buchnera_aphidicola
New.CleanUp.ReferenceOTU52173	0	0	0	0	0	0	0	0	0	0	0	0	0	0	0	0	0	0	0	0	3	0	4	0	0	2	0	0	0	0	0	0	0	0	5	4	0	0	0	0	0	0	1	d__Bacteria; p__Proteobacteria; c__Gammaproteobacteria; o__Enterobacterales; f__Morganellaceae; g__Buchnera; s__Buchnera_aphidicola
New.CleanUp.ReferenceOTU52916	0	0	0	0	0	0	0	0	0	0	0	0	0	0	0	0	0	0	0	0	1	0	6	2	0	1	0	0	0	0	0	0	0	0	1	7	0	0	0	0	0	0	1	d__Bacteria; p__Proteobacteria; c__Gammaproteobacteria; o__Enterobacterales; f__Morganellaceae; g__Buchnera; s__Buchnera_aphidicola
New.CleanUp.ReferenceOTU55140	0	0	0	0	0	0	0	0	0	0	0	0	0	0	0	0	0	0	0	0	0	0	0	0	0	0	0	0	0	0	0	19	0	0	0	0	0	0	0	0	0	0	0	d__Bacteria; p__Proteobacteria; c__Gammaproteobacteria; o__Pseudomonadales; f__Moraxellaceae; g__Acinetobacter; s__Acinetobacter_sp.
New.CleanUp.ReferenceOTU58134	1	0	0	0	0	0	12	0	0	0	0	0	0	0	0	0	0	0	0	0	0	0	0	0	1	0	0	2	0	2	1	0	0	0	0	0	0	0	0	0	0	0	0	d__Bacteria; p__Proteobacteria; c__Gammaproteobacteria; o__Enterobacterales; f__Morganellaceae; g__Buchnera; s__Buchnera_aphidicola
New.CleanUp.ReferenceOTU61567	0	0	0	0	0	0	0	0	0	0	0	0	0	0	0	0	0	0	3	0	0	1	0	0	0	0	0	0	0	12	0	0	0	0	0	0	3	0	0	0	0	0	0	d__Bacteria; p__Proteobacteria; c__Alphaproteobacteria; o__Sphingomonadales; f__Sphingomonadaceae; g__Sphingopyxis; s__uncultured_bacterium
New.CleanUp.ReferenceOTU64564	0	0	0	3	3	0	0	0	0	0	0	6	0	0	5	0	0	0	0	0	0	0	0	0	1	0	0	1	0	0	0	0	0	0	0	0	0	0	0	0	0	0	0	d__Bacteria; p__Proteobacteria; c__Gammaproteobacteria; o__Enterobacterales; f__Morganellaceae; g__Buchnera; s__Buchnera_aphidicola
New.CleanUp.ReferenceOTU66599	0	0	4	0	0	1	0	1	1	0	0	0	1	0	0	0	0	0	0	0	0	0	0	0	0	0	0	0	0	0	0	0	0	0	0	0	0	4	1	0	3	3	0	d__Bacteria; p__Proteobacteria; c__Gammaproteobacteria; o__Enterobacterales; f__Morganellaceae; g__Buchnera; s__Buchnera_aphidicola
New.CleanUp.ReferenceOTU69766	0	0	0	0	0	0	1	0	0	2	0	0	0	0	0	0	0	0	1	0	2	0	6	0	0	0	0	1	0	0	0	0	0	0	4	2	0	0	0	0	0	0	0	d__Bacteria; p__Proteobacteria; c__Gammaproteobacteria; o__Enterobacterales; f__Morganellaceae; g__Buchnera; s__Buchnera_aphidicola
New.CleanUp.ReferenceOTU71656	0	0	0	0	0	0	0	0	0	1	0	0	0	0	0	0	0	0	0	0	4	1	5	0	0	4	0	0	0	0	0	0	0	0	1	2	0	0	0	0	0	0	1	d__Bacteria; p__Proteobacteria; c__Gammaproteobacteria; o__Enterobacterales; f__Morganellaceae; g__Buchnera; s__Buchnera_aphidicola
New.CleanUp.ReferenceOTU72850	0	0	0	0	0	0	0	0	0	0	0	0	0	0	0	0	0	0	0	0	0	0	0	0	0	0	0	0	0	1	3	0	0	0	0	0	0	0	0	0	0	0	15	d__Bacteria; p__Proteobacteria; c__Gammaproteobacteria; o__Enterobacterales; f__Morganellaceae; g__Buchnera; s__Buchnera_aphidicola
KP866559.1.1449	0	0	0	0	0	0	0	0	0	0	0	0	1	0	0	0	17	0	0	0	0	0	0	0	0	0	0	0	0	0	0	0	0	0	0	0	0	0	0	0	0	0	0	d__Bacteria; p__Proteobacteria; c__Gammaproteobacteria; o__Enterobacterales; f__Yersiniaceae; g__Serratia; s__uncultured_bacterium
FM872607.1.1468	0	0	0	0	0	0	0	0	0	0	0	0	0	0	0	0	0	0	0	0	0	0	0	0	0	0	0	0	0	0	0	0	0	0	0	0	18	0	0	0	0	0	0	d__Bacteria; p__Bacteroidota; c__Bacteroidia; o__Flavobacteriales; f__Flavobacteriaceae; g__Flavobacterium; s__uncultured_bacterium
KM981752.1.1511	0	0	0	0	0	0	0	0	0	0	0	0	0	0	0	0	18	0	0	0	0	0	0	0	0	0	0	0	0	0	0	0	0	0	0	0	0	0	0	0	0	0	0	d__Bacteria; p__Proteobacteria; c__Gammaproteobacteria; o__Enterobacterales; f__Yersiniaceae; g__Serratia; s__uncultured_bacterium
CP027852.2702451.2703995	0	0	0	0	0	0	0	0	0	0	0	0	0	0	0	0	0	0	0	0	0	0	18	0	0	0	0	0	0	0	0	0	0	0	0	0	0	0	0	0	0	0	0	d__Bacteria; p__Proteobacteria; c__Gammaproteobacteria; o__Enterobacterales; f__Enterobacteriaceae; g__Plesiomonas; s__uncultured_bacterium
New.ReferenceOTU136	1	0	0	0	0	0	0	0	0	0	0	0	0	0	0	0	0	0	0	0	0	2	8	0	1	1	1	0	0	0	0	0	0	0	1	3	0	0	0	0	0	0	0	d__Bacteria; p__Proteobacteria; c__Gammaproteobacteria; o__Enterobacterales; f__Morganellaceae; g__Buchnera; s__Buchnera_aphidicola
New.ReferenceOTU87	2	0	0	0	0	0	0	0	0	1	0	0	0	4	0	1	0	0	1	1	1	1	1	0	0	0	0	1	0	0	0	0	3	0	0	0	0	0	0	0	0	0	1	d__Bacteria; p__Proteobacteria; c__Gammaproteobacteria; o__Enterobacterales; f__Morganellaceae; g__Buchnera; s__Buchnera_aphidicola
New.CleanUp.ReferenceOTU4474	0	0	0	0	0	0	0	0	0	3	0	0	0	0	0	0	0	0	0	0	1	2	1	1	0	0	0	0	0	0	0	0	0	0	2	8	0	0	0	0	0	0	0	d__Bacteria; p__Proteobacteria; c__Gammaproteobacteria; o__Enterobacterales; f__Morganellaceae; g__Buchnera; s__Buchnera_aphidicola
New.CleanUp.ReferenceOTU4819	1	0	0	0	0	0	3	0	0	0	0	0	0	0	0	0	0	0	0	0	0	0	3	0	0	0	1	0	1	0	0	2	0	1	4	2	0	0	0	0	0	0	0	d__Bacteria; p__Proteobacteria; c__Gammaproteobacteria; o__Enterobacterales; f__Morganellaceae; g__Buchnera; s__Buchnera_aphidicola
New.CleanUp.ReferenceOTU7391	0	0	0	0	0	0	1	0	0	1	0	0	0	0	0	0	0	0	0	0	0	0	0	0	0	0	2	0	0	5	9	0	0	0	0	0	0	0	0	0	0	0	0	d__Bacteria; p__Proteobacteria; c__Gammaproteobacteria; o__Enterobacterales; f__Morganellaceae; g__Buchnera; s__Buchnera_aphidicola
New.CleanUp.ReferenceOTU13837	0	0	0	0	0	0	0	0	0	0	0	0	0	0	0	0	0	0	0	0	2	2	5	1	0	0	0	0	0	0	0	0	0	0	3	4	0	0	0	0	0	0	1	d__Bacteria; p__Proteobacteria; c__Gammaproteobacteria; o__Enterobacterales; f__Morganellaceae; g__Buchnera; s__Buchnera_aphidicola
New.CleanUp.ReferenceOTU21195	0	0	0	0	0	0	6	0	0	1	0	0	0	0	0	0	0	0	0	0	0	0	0	0	2	0	3	1	0	1	4	0	0	0	0	0	0	0	0	0	0	0	0	d__Bacteria; p__Proteobacteria; c__Gammaproteobacteria; o__Enterobacterales; f__Morganellaceae; g__Buchnera; s__Buchnera_aphidicola
New.CleanUp.ReferenceOTU21853	0	0	0	0	0	0	0	0	0	0	0	0	0	0	0	0	0	0	0	0	0	0	0	0	0	0	0	0	0	18	0	0	0	0	0	0	0	0	0	0	0	0	0	d__Bacteria; p__Bacteroidota; c__Bacteroidia; o__Cytophagales; f__Microscillaceae; g__uncultured; s__metagenome
New.CleanUp.ReferenceOTU25269	0	0	0	0	0	0	0	0	0	0	0	0	0	0	0	0	0	0	0	0	4	3	1	3	0	3	0	0	0	0	0	0	0	0	1	1	0	0	0	0	0	0	2	d__Bacteria; p__Proteobacteria; c__Gammaproteobacteria; o__Enterobacterales; f__Morganellaceae; g__Buchnera; s__Buchnera_aphidicola
New.CleanUp.ReferenceOTU28050	0	0	0	0	0	0	0	0	0	0	0	0	0	0	0	0	18	0	0	0	0	0	0	0	0	0	0	0	0	0	0	0	0	0	0	0	0	0	0	0	0	0	0	d__Bacteria; p__Proteobacteria; c__Gammaproteobacteria; o__Enterobacterales; f__Yersiniaceae; g__Serratia; s__uncultured_bacterium
New.CleanUp.ReferenceOTU28245	0	0	0	0	0	0	0	0	0	0	0	0	0	0	0	0	0	0	0	0	0	0	0	0	0	0	0	0	0	0	0	18	0	0	0	0	0	0	0	0	0	0	0	d__Bacteria; p__Proteobacteria; c__Gammaproteobacteria; o__Enterobacterales; f__Morganellaceae; g__Candidatus_Hamiltonella; s__Candidatus_Hamiltonella
New.CleanUp.ReferenceOTU31096	0	0	0	0	0	0	3	0	0	1	0	0	0	0	0	0	0	0	0	0	0	0	0	0	0	0	3	2	0	4	5	0	0	0	0	0	0	0	0	0	0	0	0	d__Bacteria; p__Proteobacteria; c__Gammaproteobacteria; o__Enterobacterales; f__Morganellaceae; g__Buchnera; s__Buchnera_aphidicola
New.CleanUp.ReferenceOTU38967	0	0	0	0	0	0	7	0	0	0	0	0	0	0	0	0	0	0	0	0	0	0	0	0	0	0	3	3	0	4	1	0	0	0	0	0	0	0	0	0	0	0	0	d__Bacteria; p__Proteobacteria; c__Gammaproteobacteria; o__Enterobacterales; f__Morganellaceae; g__Buchnera; s__Buchnera_aphidicola
New.CleanUp.ReferenceOTU52471	0	0	0	0	0	0	0	0	0	0	0	0	0	0	0	0	0	0	0	0	0	0	0	0	0	0	0	0	0	0	0	18	0	0	0	0	0	0	0	0	0	0	0	d__Bacteria; p__Proteobacteria; c__Gammaproteobacteria; o__Pseudomonadales; f__Moraxellaceae; g__Acinetobacter; s__Acinetobacter_sp.
New.CleanUp.ReferenceOTU56413	0	0	0	0	0	0	6	0	0	2	0	0	0	0	0	0	0	0	0	0	0	1	0	0	2	0	3	2	0	0	2	0	0	0	0	0	0	0	0	0	0	0	0	d__Bacteria; p__Proteobacteria; c__Gammaproteobacteria; o__Enterobacterales; f__Morganellaceae; g__Buchnera; s__Buchnera_aphidicola
New.CleanUp.ReferenceOTU62574	0	0	0	0	0	0	0	0	0	0	0	0	0	0	0	0	0	0	0	0	3	1	7	1	0	0	0	0	0	0	0	0	0	0	2	4	0	0	0	0	0	0	0	d__Bacteria; p__Proteobacteria; c__Gammaproteobacteria; o__Enterobacterales; f__Morganellaceae; g__Buchnera; s__Buchnera_aphidicola
New.CleanUp.ReferenceOTU63763	0	0	0	0	0	0	0	0	0	0	0	0	0	0	0	0	0	0	1	0	0	0	0	0	0	0	0	0	0	1	0	11	0	0	0	0	0	0	0	0	0	0	5	d__Bacteria; p__Proteobacteria; c__Gammaproteobacteria; o__Enterobacterales; f__Morganellaceae; g__Candidatus_Regiella; s__Candidatus_Regiella
New.CleanUp.ReferenceOTU64594	0	0	0	0	0	0	0	0	0	0	0	0	0	0	0	0	0	0	0	0	3	0	3	1	0	5	0	0	0	0	0	0	0	0	3	3	0	0	0	0	0	0	0	d__Bacteria; p__Proteobacteria; c__Gammaproteobacteria; o__Enterobacterales; f__Morganellaceae; g__Buchnera; s__Buchnera_aphidicola
New.CleanUp.ReferenceOTU64820	0	0	0	0	0	0	1	0	0	1	0	0	0	0	0	0	0	0	0	0	0	0	0	0	0	0	5	3	0	4	3	0	0	1	0	0	0	0	0	0	0	0	0	d__Bacteria; p__Proteobacteria; c__Gammaproteobacteria; o__Enterobacterales; f__Morganellaceae; g__Buchnera; s__Buchnera_aphidicola
New.CleanUp.ReferenceOTU65026	0	0	0	0	0	0	2	0	0	11	0	0	0	0	0	0	0	0	0	0	0	0	0	2	0	3	0	0	0	0	0	0	0	0	0	0	0	0	0	0	0	0	0	d__Bacteria; p__Proteobacteria; c__Gammaproteobacteria; o__Enterobacterales; f__Yersiniaceae; g__Serratia; s__Candidatus_Fukatsuia
New.CleanUp.ReferenceOTU70305	0	0	0	0	0	0	0	0	0	1	0	0	0	0	0	0	0	0	0	0	1	1	2	3	0	3	0	0	0	0	0	0	0	0	4	1	0	0	0	0	0	0	2	d__Bacteria; p__Proteobacteria; c__Gammaproteobacteria; o__Enterobacterales; f__Morganellaceae; g__Buchnera; s__Buchnera_aphidicola
New.CleanUp.ReferenceOTU71110	1	0	0	0	0	0	0	0	0	1	0	0	0	0	0	0	0	0	0	0	0	0	5	0	0	1	0	0	0	0	0	0	0	0	5	5	0	0	0	0	0	0	0	d__Bacteria; p__Proteobacteria; c__Gammaproteobacteria; o__Enterobacterales; f__Morganellaceae; g__Buchnera; s__Buchnera_aphidicola
New.CleanUp.ReferenceOTU72329	0	0	0	0	0	0	0	0	0	0	0	0	0	1	0	7	0	0	4	3	0	0	0	0	0	0	0	0	0	0	0	0	3	0	0	0	0	0	0	0	0	0	0	Unassigned
MF062653.1.1504	0	0	0	0	0	0	0	0	0	0	0	0	0	0	0	0	16	0	0	0	0	0	0	0	0	1	0	0	0	0	0	0	0	0	0	0	0	0	0	0	0	0	0	d__Bacteria; p__Proteobacteria; c__Gammaproteobacteria; o__Enterobacterales; f__Yersiniaceae; g__Serratia; s__uncultured_bacterium
FJ654260.1.1454	0	0	0	0	0	0	0	0	0	0	0	0	0	0	0	0	0	0	0	0	0	0	0	0	0	0	0	0	0	0	0	0	0	0	0	0	17	0	0	0	0	0	0	d__Bacteria; p__Bacteroidota; c__Bacteroidia; o__Sphingobacteriales; f__Sphingobacteriaceae; g__Pedobacter; s__Pedobacter_namyangjuensis
AP014956.2339460.2341013	0	1	0	0	0	0	0	0	0	0	1	0	0	0	0	0	0	0	1	3	0	0	0	0	1	2	0	0	0	0	0	0	0	1	2	0	0	0	3	2	0	0	0	d__Bacteria; p__Firmicutes; c__Bacilli; o__Staphylococcales; f__Staphylococcaceae; g__Staphylococcus; s__Staphylococcus_capitis
JF178544.1.1357	0	0	0	0	0	0	0	0	0	0	0	0	0	0	0	0	0	0	0	0	0	0	0	0	0	0	0	0	0	17	0	0	0	0	0	0	0	0	0	0	0	0	0	d__Bacteria; p__Bacteroidota; c__Bacteroidia; o__Chitinophagales; f__Chitinophagaceae
AB288314.1.1354	0	0	0	0	0	0	0	0	0	0	0	0	0	0	0	0	0	0	3	0	0	3	0	0	0	0	9	0	0	0	2	0	0	0	0	0	0	0	0	0	0	0	0	d__Bacteria; p__Proteobacteria; c__Alphaproteobacteria; o__Sphingomonadales; f__Sphingomonadaceae; g__Sphingomonas; s__uncultured_bacterium
AE017196.1167943.1169389	0	0	0	0	0	0	0	0	0	0	0	0	0	0	17	0	0	0	0	0	0	0	0	0	0	0	0	0	0	0	0	0	0	0	0	0	0	0	0	0	0	0	0	d__Bacteria; p__Proteobacteria; c__Alphaproteobacteria; o__Rickettsiales; f__Anaplasmataceae; g__Wolbachia; s__uncultured_Alphaproteobacteria
EF018103.1.1368	0	0	0	0	0	0	0	0	0	0	0	0	0	0	0	0	0	0	0	3	0	0	0	0	0	0	8	0	0	2	0	1	0	3	0	0	0	0	0	0	0	0	0	d__Bacteria; p__Bacteroidota; c__Bacteroidia; o__Cytophagales; f__Spirosomaceae; g__Dyadobacter; s__uncultured_bacterium
CP031011.1008313.1009853	2	0	0	2	0	0	0	0	0	0	0	1	0	1	0	0	0	0	0	1	0	0	0	1	0	0	0	1	0	8	0	0	0	0	0	0	0	0	0	0	0	0	0	d__Bacteria; p__Proteobacteria; c__Gammaproteobacteria; o__Pseudomonadales; f__Moraxellaceae; g__Acinetobacter; s__Acinetobacter_johnsonii
DQ058682.1.1388	0	0	0	0	0	0	0	0	0	0	0	0	0	0	0	0	0	0	2	0	0	0	0	0	0	0	0	0	0	15	0	0	0	0	0	0	0	0	0	0	0	0	0	d__Bacteria; p__Acidobacteriota; c__Acidobacteriae; o__Acidobacteriae; f__Acidobacteriae; g__Paludibaculum; s__uncultured_bacterium
JF183161.1.1360	0	0	0	0	0	0	0	0	0	0	0	0	0	0	0	0	0	0	0	0	0	0	0	0	0	0	0	0	0	17	0	0	0	0	0	0	0	0	0	0	0	0	0	d__Bacteria; p__Verrucomicrobiota; c__Verrucomicrobiae; o__Verrucomicrobiales; f__Rubritaleaceae; g__Luteolibacter; s__uncultured_bacterium
AB630906.1.1481	0	0	0	0	0	0	0	0	0	0	0	0	0	0	0	0	0	0	2	0	0	0	0	0	0	0	0	0	0	15	0	0	0	0	0	0	0	0	0	0	0	0	0	d__Bacteria; p__Verrucomicrobiota; c__Verrucomicrobiae; o__Opitutales; f__Opitutaceae; g__Lacunisphaera; s__metagenome
AJ519623.1.1312	0	0	0	0	0	0	0	0	0	0	0	0	0	0	0	0	0	0	8	1	0	0	1	0	0	0	0	0	0	7	0	0	0	0	0	0	0	0	0	0	0	0	0	d__Bacteria; p__Proteobacteria; c__Alphaproteobacteria; o__Reyranellales; f__Reyranellaceae; g__Reyranella; s__uncultured_bacterium
New.ReferenceOTU62	0	3	0	0	0	1	0	0	0	0	0	0	0	0	0	0	0	0	0	0	0	0	0	0	0	0	0	0	0	0	0	0	0	0	0	0	0	2	0	5	2	4	0	d__Bacteria; p__Proteobacteria; c__Gammaproteobacteria; o__Enterobacterales; f__Morganellaceae; g__Buchnera; s__Buchnera_aphidicola
New.ReferenceOTU24	0	0	0	0	0	1	0	1	1	0	0	0	0	0	0	0	0	0	0	0	0	0	0	0	0	0	0	0	0	0	0	0	0	0	0	0	0	3	5	1	2	3	0	d__Bacteria; p__Proteobacteria; c__Gammaproteobacteria; o__Enterobacterales; f__Morganellaceae; g__Buchnera; s__Buchnera_aphidicola
New.CleanUp.ReferenceOTU477	0	0	0	0	0	0	2	0	0	0	0	0	0	0	0	0	0	0	0	0	0	0	0	0	2	0	3	0	1	1	4	0	0	4	0	0	0	0	0	0	0	0	0	d__Bacteria; p__Proteobacteria; c__Gammaproteobacteria; o__Enterobacterales; f__Morganellaceae; g__Buchnera; s__Buchnera_aphidicola
New.CleanUp.ReferenceOTU4841	0	0	0	11	4	0	0	0	0	0	0	2	0	0	0	0	0	0	0	0	0	0	0	0	0	0	0	0	0	0	0	0	0	0	0	0	0	0	0	0	0	0	0	Unassigned
New.CleanUp.ReferenceOTU6085	0	0	0	0	0	0	0	0	0	0	0	0	0	0	0	0	0	0	0	0	0	0	0	0	0	0	0	0	0	17	0	0	0	0	0	0	0	0	0	0	0	0	0	d__Bacteria; p__Proteobacteria; c__Gammaproteobacteria; o__Burkholderiales; f__Comamonadaceae; g__Acidovorax
New.CleanUp.ReferenceOTU7794	0	0	0	0	0	0	0	0	0	0	16	0	0	0	0	0	0	0	0	0	0	0	0	0	0	0	0	1	0	0	0	0	0	0	0	0	0	0	0	0	0	0	0	d__Bacteria; p__Proteobacteria; c__Gammaproteobacteria; o__Enterobacterales; f__Morganellaceae; g__Buchnera; s__Buchnera_aphidicola
New.CleanUp.ReferenceOTU15454	0	0	0	0	0	0	0	0	0	0	0	0	0	0	0	0	0	0	0	0	1	1	2	1	0	0	0	0	0	0	0	0	0	0	2	8	0	0	0	0	0	0	2	d__Bacteria; p__Proteobacteria; c__Gammaproteobacteria; o__Enterobacterales; f__Morganellaceae; g__Buchnera; s__Buchnera_aphidicola
New.CleanUp.ReferenceOTU15492	0	0	0	0	0	0	0	0	0	0	0	0	0	0	0	0	0	0	0	0	0	0	0	0	0	0	0	0	0	0	0	17	0	0	0	0	0	0	0	0	0	0	0	d__Bacteria; p__Proteobacteria; c__Gammaproteobacteria; o__Enterobacterales; f__Morganellaceae; g__Candidatus_Hamiltonella; s__Candidatus_Hamiltonella
New.CleanUp.ReferenceOTU18520	0	0	0	0	0	0	0	0	0	1	0	0	0	0	0	0	0	0	0	0	5	0	0	1	0	2	0	0	0	0	0	0	0	0	2	6	0	0	0	0	0	0	0	d__Bacteria; p__Proteobacteria; c__Gammaproteobacteria; o__Enterobacterales; f__Morganellaceae; g__Buchnera; s__Buchnera_aphidicola
New.CleanUp.ReferenceOTU19697	0	0	0	0	0	0	0	0	0	0	0	0	0	0	0	0	0	17	0	0	0	0	0	0	0	0	0	0	0	0	0	0	0	0	0	0	0	0	0	0	0	0	0	d__Bacteria; p__Proteobacteria; c__Gammaproteobacteria; o__Enterobacterales; f__Morganellaceae; g__Buchnera; s__Buchnera_aphidicola
New.CleanUp.ReferenceOTU30918	0	0	0	0	0	0	0	0	0	0	0	0	0	0	0	0	0	0	0	0	0	0	0	0	0	0	0	0	0	0	17	0	0	0	0	0	0	0	0	0	0	0	0	d__Bacteria; p__Proteobacteria; c__Gammaproteobacteria; o__Enterobacterales; f__Morganellaceae; g__Candidatus_Regiella; s__Candidatus_Regiella
New.CleanUp.ReferenceOTU33460	0	0	0	0	0	0	4	0	0	0	0	0	0	0	0	0	0	0	0	0	1	1	1	1	0	0	0	2	0	1	2	0	0	0	1	2	0	0	0	0	0	0	1	d__Bacteria; p__Proteobacteria; c__Gammaproteobacteria; o__Enterobacterales; f__Morganellaceae; g__Buchnera; s__Buchnera_aphidicola
New.CleanUp.ReferenceOTU34221	0	0	0	0	0	0	0	0	0	1	0	0	0	0	0	0	0	0	0	0	1	1	5	0	0	0	0	0	1	0	0	0	0	1	1	3	0	0	0	0	0	0	3	d__Bacteria; p__Proteobacteria; c__Gammaproteobacteria; o__Enterobacterales; f__Morganellaceae; g__Buchnera; s__Buchnera_aphidicola
New.CleanUp.ReferenceOTU34707	0	0	0	0	0	0	5	0	0	0	0	0	0	0	0	0	0	0	0	0	0	0	0	0	0	0	3	3	0	2	4	0	0	0	0	0	0	0	0	0	0	0	0	d__Bacteria; p__Proteobacteria; c__Gammaproteobacteria; o__Enterobacterales; f__Morganellaceae; g__Buchnera; s__Buchnera_aphidicola
New.CleanUp.ReferenceOTU39991	0	0	0	0	0	0	2	0	0	3	0	0	0	0	0	0	0	0	0	0	0	0	0	0	0	0	3	2	1	2	4	0	0	0	0	0	0	0	0	0	0	0	0	d__Bacteria; p__Proteobacteria; c__Gammaproteobacteria; o__Enterobacterales; f__Morganellaceae; g__Buchnera; s__Buchnera_aphidicola
New.CleanUp.ReferenceOTU47897	0	0	0	0	0	0	0	0	0	0	0	0	0	0	0	0	0	0	0	0	2	0	0	2	0	3	0	0	0	0	0	0	0	0	3	6	0	0	0	0	0	0	1	d__Bacteria; p__Proteobacteria; c__Gammaproteobacteria; o__Enterobacterales; f__Morganellaceae; g__Buchnera; s__Buchnera_aphidicola
New.CleanUp.ReferenceOTU49885	0	0	0	0	0	0	0	0	0	0	0	0	0	0	0	0	0	0	0	0	0	0	0	0	17	0	0	0	0	0	0	0	0	0	0	0	0	0	0	0	0	0	0	d__Bacteria; p__Proteobacteria; c__Alphaproteobacteria; o__Rickettsiales; f__Anaplasmataceae; g__Wolbachia; s__Wolbachia_endosymbiont
New.CleanUp.ReferenceOTU51487	0	0	0	0	0	0	0	0	0	0	0	0	0	0	0	0	0	0	0	0	0	0	0	0	0	0	0	0	0	0	0	0	0	0	0	0	17	0	0	0	0	0	0	d__Bacteria; p__Bacteroidota; c__Bacteroidia; o__Flavobacteriales; f__Flavobacteriaceae; g__Flavobacterium
New.CleanUp.ReferenceOTU54307	0	0	0	0	0	0	8	0	0	0	0	0	0	0	0	0	0	0	0	0	0	1	0	0	0	0	4	2	0	0	2	0	0	0	0	0	0	0	0	0	0	0	0	d__Bacteria; p__Proteobacteria; c__Gammaproteobacteria; o__Enterobacterales; f__Morganellaceae; g__Buchnera; s__Buchnera_aphidicola
New.CleanUp.ReferenceOTU54661	0	0	0	0	0	0	12	0	0	0	0	0	0	0	0	0	0	0	0	0	0	0	0	0	0	0	1	3	0	0	1	0	0	0	0	0	0	0	0	0	0	0	0	d__Bacteria; p__Proteobacteria; c__Gammaproteobacteria; o__Enterobacterales; f__Morganellaceae; g__Buchnera; s__Buchnera_aphidicola
New.CleanUp.ReferenceOTU57492	0	0	0	0	0	0	1	0	0	2	0	0	0	0	0	0	0	0	0	0	0	0	0	0	1	0	4	1	0	4	4	0	0	0	0	0	0	0	0	0	0	0	0	d__Bacteria; p__Proteobacteria; c__Gammaproteobacteria; o__Enterobacterales; f__Morganellaceae; g__Buchnera; s__Buchnera_aphidicola
New.CleanUp.ReferenceOTU58046	0	0	0	0	0	0	0	0	0	5	0	0	0	0	0	0	0	0	0	0	0	0	0	0	0	0	0	6	0	3	3	0	0	0	0	0	0	0	0	0	0	0	0	Unassigned
New.CleanUp.ReferenceOTU59758	0	0	0	0	0	0	4	0	0	0	0	0	0	0	0	0	0	0	0	0	0	3	0	0	1	0	3	2	0	0	4	0	0	0	0	0	0	0	0	0	0	0	0	d__Bacteria; p__Proteobacteria; c__Gammaproteobacteria; o__Enterobacterales; f__Morganellaceae; g__Buchnera; s__Buchnera_aphidicola
New.CleanUp.ReferenceOTU63997	0	0	0	0	0	0	0	0	0	0	0	0	0	0	0	0	0	0	16	0	0	0	0	0	0	0	0	0	0	1	0	0	0	0	0	0	0	0	0	0	0	0	0	d__Bacteria; p__Proteobacteria; c__Gammaproteobacteria; o__Burkholderiales; f__Comamonadaceae; g__Methylibium
New.CleanUp.ReferenceOTU70479	0	0	0	0	0	0	0	0	0	0	0	0	0	0	0	0	0	0	0	0	0	0	0	0	0	0	0	0	0	0	0	0	0	0	0	0	17	0	0	0	0	0	0	d__Bacteria; p__Proteobacteria; c__Gammaproteobacteria; o__Enterobacterales; f__Morganellaceae; g__Candidatus_Curculioniphilus; s__Candidatus_Curculioniphilus
New.CleanUp.ReferenceOTU71763	0	0	0	0	0	0	0	0	0	0	0	0	0	0	0	0	0	0	17	0	0	0	0	0	0	0	0	0	0	0	0	0	0	0	0	0	0	0	0	0	0	0	0	d__Bacteria; p__Bacteroidota; c__Bacteroidia; o__Chitinophagales; f__Chitinophagaceae; g__Puia
New.CleanUp.ReferenceOTU71985	0	2	0	0	0	0	0	0	0	0	0	0	1	2	0	1	0	0	0	0	0	0	0	0	0	0	0	5	0	0	6	0	0	0	0	0	0	0	0	0	0	0	0	d__Bacteria; p__Acidobacteriota; c__Acidobacteriae; o__Bryobacterales; f__Bryobacteraceae; g__Bryobacter; s__uncultured_bacterium
New.CleanUp.ReferenceOTU72814	0	1	0	0	0	0	0	0	0	0	0	0	0	0	0	0	0	0	0	0	0	0	0	0	16	0	0	0	0	0	0	0	0	0	0	0	0	0	0	0	0	0	0	Unassigned
New.CleanUp.ReferenceOTU73106	0	3	1	0	0	0	0	1	3	0	0	0	1	0	0	0	0	0	0	0	0	0	0	0	0	0	0	0	1	0	0	0	0	0	0	0	0	1	1	2	0	3	0	d__Bacteria; p__Proteobacteria; c__Gammaproteobacteria; o__Enterobacterales; f__Morganellaceae; g__Buchnera; s__Buchnera_aphidicola
New.CleanUp.ReferenceOTU75692	0	0	0	0	0	0	0	0	0	0	0	0	0	0	0	0	0	0	0	0	0	15	0	0	0	0	0	0	0	0	0	0	0	0	2	0	0	0	0	0	0	0	0	d__Bacteria; p__Proteobacteria; c__Alphaproteobacteria; o__Sphingomonadales; f__Sphingomonadaceae; g__Sphingobium
CP031716.3598104.3599645	0	0	0	0	0	0	0	0	0	0	0	0	0	0	0	0	0	0	0	1	0	0	0	0	0	0	14	0	0	1	0	0	0	0	0	0	0	0	0	0	0	0	0	d__Bacteria; p__Proteobacteria; c__Gammaproteobacteria; o__Pseudomonadales; f__Moraxellaceae; g__Acinetobacter; s__Acinetobacter_guillouiae
APRU01000005.148501.150026	0	0	0	0	0	0	0	0	0	0	0	0	0	0	0	0	0	0	0	0	1	0	1	0	0	0	0	0	0	0	2	0	0	0	3	0	0	3	4	0	2	0	0	d__Bacteria; p__Proteobacteria; c__Gammaproteobacteria; o__Pseudomonadales; f__Moraxellaceae; g__Acinetobacter; s__Acinetobacter_sp.
CP003720.5379338.5380851	0	0	0	0	0	0	0	0	0	0	0	0	0	1	0	0	0	0	15	0	0	0	0	0	0	0	0	0	0	0	0	0	0	0	0	0	0	0	0	0	0	0	0	d__Bacteria; p__Actinobacteriota; c__Actinobacteria; o__Streptomycetales; f__Streptomycetaceae; g__Streptomyces
KC189658.1.1497	0	0	0	0	0	0	0	0	0	0	0	0	0	0	0	0	0	0	16	0	0	0	0	0	0	0	0	0	0	0	0	0	0	0	0	0	0	0	0	0	0	0	0	d__Bacteria; p__Proteobacteria; c__Gammaproteobacteria; o__Burkholderiales; f__Methylophilaceae; g__Methylotenera; s__uncultured_bacterium
KU514865.1.1450	0	0	0	0	0	0	0	0	0	0	0	0	0	0	0	0	0	0	0	1	0	13	0	0	0	0	0	0	0	0	0	0	0	0	0	0	2	0	0	0	0	0	0	d__Bacteria; p__Proteobacteria; c__Alphaproteobacteria; o__Rhizobiales; f__Rhizobiaceae; g__Allorhizobium-Neorhizobium-Pararhizobium-Rhizobium
AB681210.1.1386	0	2	0	0	0	0	2	2	0	1	0	0	0	0	0	1	0	0	2	0	0	1	0	0	0	0	0	4	0	0	0	0	0	0	0	0	0	0	0	0	0	0	1	d__Bacteria; p__Proteobacteria; c__Alphaproteobacteria; o__Rhodobacterales; f__Rhodobacteraceae; g__Paracoccus
FPLL01006115.11.1546	0	0	0	0	0	0	0	0	0	0	0	0	0	0	0	0	0	0	13	0	0	0	0	0	0	0	0	0	0	3	0	0	0	0	0	0	0	0	0	0	0	0	0	d__Bacteria; p__Myxococcota; c__Polyangia; o__Polyangiales; f__BIrii41; g__BIrii41; s__metagenome
KT751303.1.1541	0	0	0	0	0	0	2	0	0	0	3	0	0	1	0	0	0	0	0	0	0	0	6	0	0	0	0	0	0	0	0	3	0	0	0	0	0	0	1	0	0	0	0	d__Bacteria; p__Firmicutes; c__Bacilli; o__Bacillales; f__Bacillaceae; g__Bacillus; s__Bacillus_sp.
FPLS01057113.12.1519	0	0	0	0	0	0	0	0	0	0	0	0	0	0	0	0	0	0	0	0	0	0	0	0	0	0	0	0	0	16	0	0	0	0	0	0	0	0	0	0	0	0	0	d__Bacteria; p__Bacteroidota; c__Bacteroidia; o__Chitinophagales; f__Chitinophagaceae; g__Aurantisolimonas
KF712805.1.1482	0	0	0	0	0	0	0	0	0	0	0	0	0	0	0	0	0	0	0	0	0	0	0	0	0	0	0	0	0	16	0	0	0	0	0	0	0	0	0	0	0	0	0	d__Bacteria; p__Bacteroidota; c__Bacteroidia; o__Cytophagales; f__Microscillaceae; g__uncultured
FM866272.1.1441	0	0	0	0	0	0	0	0	0	0	0	0	0	0	0	0	0	0	0	0	0	0	0	0	0	0	0	0	0	0	0	0	0	0	0	0	16	0	0	0	0	0	0	d__Bacteria; p__Bacteroidota; c__Bacteroidia; o__Sphingobacteriales; f__Sphingobacteriaceae; g__Mucilaginibacter
FPLS01010039.22.1524	0	0	0	0	0	0	0	0	0	0	0	0	0	0	0	0	0	0	0	0	0	0	0	0	0	0	0	0	0	16	0	0	0	0	0	0	0	0	0	0	0	0	0	d__Bacteria; p__Bacteroidota; c__Bacteroidia; o__Cytophagales; f__Microscillaceae; g__uncultured
AJ715377.1.1416	0	0	0	0	0	0	0	0	0	0	0	0	0	0	0	0	0	0	0	0	1	0	0	0	0	0	0	0	0	0	0	0	0	0	0	0	15	0	0	0	0	0	0	d__Bacteria; p__Bacteroidota; c__Bacteroidia; o__Flavobacteriales; f__Weeksellaceae; g__Chryseobacterium; s__Chryseobacterium_formosense
New.ReferenceOTU160	1	0	0	0	0	0	0	0	0	1	0	0	0	2	0	0	0	0	0	0	0	4	1	0	0	2	1	1	0	1	0	0	0	1	0	1	0	0	0	0	0	0	0	d__Bacteria; p__Proteobacteria; c__Gammaproteobacteria; o__Enterobacterales; f__Morganellaceae; g__Buchnera; s__Buchnera_aphidicola
New.ReferenceOTU144	1	0	0	0	0	0	0	0	0	0	0	0	0	2	0	1	0	0	1	0	1	1	1	0	0	0	1	0	0	1	1	0	2	1	0	0	0	0	0	0	0	0	2	d__Bacteria; p__Proteobacteria; c__Gammaproteobacteria; o__Enterobacterales; f__Morganellaceae; g__Buchnera; s__Buchnera_aphidicola
New.CleanUp.ReferenceOTU1230	0	0	0	0	0	0	6	0	0	1	0	0	0	0	0	0	0	0	0	0	0	0	0	0	0	0	2	2	0	1	4	0	0	0	0	0	0	0	0	0	0	0	0	d__Bacteria; p__Proteobacteria; c__Gammaproteobacteria; o__Enterobacterales; f__Morganellaceae; g__Buchnera; s__Buchnera_aphidicola
New.CleanUp.ReferenceOTU1326	0	0	0	0	0	0	0	0	0	1	0	0	0	0	0	0	0	0	0	0	1	2	4	0	0	3	0	0	0	0	0	0	0	0	3	2	0	0	0	0	0	0	0	d__Bacteria; p__Proteobacteria; c__Gammaproteobacteria; o__Enterobacterales; f__Morganellaceae; g__Buchnera; s__Buchnera_aphidicola
New.CleanUp.ReferenceOTU2716	0	0	0	0	0	1	0	0	0	0	0	0	0	0	0	0	0	0	0	0	0	0	0	0	0	0	0	0	0	0	0	0	0	0	0	0	0	1	4	1	3	6	0	d__Bacteria; p__Proteobacteria; c__Gammaproteobacteria; o__Enterobacterales; f__Morganellaceae; g__Buchnera; s__Buchnera_aphidicola
New.CleanUp.ReferenceOTU4194	0	0	0	0	0	0	0	1	0	0	0	0	0	0	0	0	0	0	0	0	0	0	0	0	0	0	0	0	0	0	0	0	0	0	0	0	0	2	0	2	5	6	0	d__Bacteria; p__Proteobacteria; c__Gammaproteobacteria; o__Enterobacterales; f__Morganellaceae; g__Buchnera; s__Buchnera_aphidicola
New.CleanUp.ReferenceOTU4880	0	0	0	1	3	0	0	0	0	0	0	0	0	0	0	0	0	0	0	0	0	0	0	1	1	0	1	3	1	1	4	0	0	0	0	0	0	0	0	0	0	0	0	d__Bacteria; p__Proteobacteria; c__Gammaproteobacteria; o__Enterobacterales; f__Morganellaceae; g__Buchnera; s__Buchnera_aphidicola
New.CleanUp.ReferenceOTU5508	0	0	0	0	0	0	0	0	0	0	0	0	15	0	0	0	0	0	0	0	0	0	0	0	0	0	0	0	0	0	0	0	0	0	0	0	0	1	0	0	0	0	0	d__Bacteria; p__Proteobacteria; c__Gammaproteobacteria; o__Enterobacterales
New.CleanUp.ReferenceOTU14292	0	0	0	0	0	0	0	0	0	0	0	0	0	0	0	0	0	0	0	0	3	0	3	1	0	0	0	0	0	0	1	0	0	0	4	3	0	0	0	0	0	0	1	d__Bacteria; p__Proteobacteria; c__Gammaproteobacteria; o__Enterobacterales; f__Morganellaceae; g__Buchnera; s__Buchnera_aphidicola
New.CleanUp.ReferenceOTU18849	1	0	0	0	0	0	0	0	0	1	0	0	0	0	0	0	0	0	0	0	2	1	3	2	0	1	0	0	0	0	0	0	0	0	1	3	0	0	0	0	0	0	1	d__Bacteria; p__Proteobacteria; c__Gammaproteobacteria; o__Enterobacterales; f__Morganellaceae; g__Buchnera; s__Buchnera_aphidicola
New.CleanUp.ReferenceOTU36950	0	0	0	0	0	0	0	0	0	0	0	0	0	0	0	0	0	0	0	0	0	0	0	0	0	0	15	0	0	1	0	0	0	0	0	0	0	0	0	0	0	0	0	d__Bacteria; p__Proteobacteria; c__Alphaproteobacteria; o__Sphingomonadales; f__Sphingomonadaceae; g__Rhizorhapis; s__uncultured_bacterium
New.CleanUp.ReferenceOTU40801	0	0	3	0	0	2	0	0	1	0	0	0	0	0	0	0	0	1	0	0	0	0	0	0	0	0	0	0	0	0	0	0	0	0	0	0	0	1	2	2	1	3	0	d__Bacteria; p__Proteobacteria; c__Gammaproteobacteria; o__Enterobacterales; f__Morganellaceae; g__Buchnera; s__Buchnera_aphidicola
New.CleanUp.ReferenceOTU47393	0	0	0	0	0	0	0	0	0	0	0	0	0	0	0	0	0	0	0	0	1	0	7	0	0	0	0	0	0	0	0	0	0	0	4	3	0	0	0	0	0	0	1	d__Bacteria; p__Proteobacteria; c__Gammaproteobacteria; o__Enterobacterales; f__Morganellaceae; g__Buchnera; s__Buchnera_aphidicola
New.CleanUp.ReferenceOTU51593	0	0	0	0	0	0	0	0	0	0	0	0	0	0	0	0	0	0	0	0	0	2	4	0	0	2	0	0	0	0	0	0	0	0	4	3	0	0	0	0	0	0	1	d__Bacteria; p__Proteobacteria; c__Gammaproteobacteria; o__Enterobacterales; f__Morganellaceae; g__Buchnera; s__Buchnera_aphidicola
New.CleanUp.ReferenceOTU53541	0	0	0	0	0	0	3	0	0	0	0	0	0	0	0	0	0	0	0	0	0	0	0	0	1	0	1	4	0	1	6	0	0	0	0	0	0	0	0	0	0	0	0	d__Bacteria; p__Proteobacteria; c__Gammaproteobacteria; o__Enterobacterales; f__Morganellaceae; g__Buchnera; s__Buchnera_aphidicola
New.CleanUp.ReferenceOTU54015	0	0	0	0	0	0	0	1	0	0	0	0	1	0	0	0	0	0	0	0	0	0	0	0	0	0	0	0	0	0	0	0	0	0	0	0	0	3	4	2	1	4	0	d__Bacteria; p__Proteobacteria; c__Gammaproteobacteria; o__Enterobacterales; f__Morganellaceae; g__Buchnera; s__Buchnera_aphidicola
New.CleanUp.ReferenceOTU59995	1	0	0	0	0	0	2	0	0	0	0	0	0	0	0	0	0	0	0	0	1	0	0	1	1	0	3	0	0	1	2	0	0	1	0	3	0	0	0	0	0	0	0	d__Bacteria; p__Proteobacteria; c__Gammaproteobacteria; o__Enterobacterales; f__Morganellaceae; g__Buchnera; s__Buchnera_aphidicola
New.CleanUp.ReferenceOTU60354	1	0	0	0	0	0	0	0	0	1	0	0	0	0	0	0	0	0	0	0	0	1	3	0	0	0	2	0	0	0	2	0	0	1	3	2	0	0	0	0	0	0	0	d__Bacteria; p__Proteobacteria; c__Gammaproteobacteria; o__Enterobacterales; f__Morganellaceae; g__Buchnera; s__Buchnera_aphidicola
New.CleanUp.ReferenceOTU65223	0	0	0	0	0	0	1	0	0	1	0	0	0	0	0	0	0	0	0	0	0	0	0	0	0	0	6	4	0	2	2	0	0	0	0	0	0	0	0	0	0	0	0	d__Bacteria; p__Proteobacteria; c__Gammaproteobacteria; o__Enterobacterales; f__Morganellaceae; g__Buchnera; s__Buchnera_aphidicola
New.CleanUp.ReferenceOTU65788	0	0	0	0	0	0	0	0	0	0	0	0	0	0	0	0	0	0	13	0	0	0	0	0	0	0	1	0	0	0	0	2	0	0	0	0	0	0	0	0	0	0	0	d__Bacteria; p__Proteobacteria; c__Gammaproteobacteria; o__Burkholderiales; f__Comamonadaceae; g__Candidatus_Symbiobacter
New.CleanUp.ReferenceOTU67822	0	0	0	0	0	0	0	0	0	2	0	0	0	0	0	0	0	0	0	0	0	0	6	0	0	3	0	0	0	0	0	0	0	0	2	2	0	0	0	0	0	0	1	d__Bacteria; p__Proteobacteria; c__Gammaproteobacteria; o__Enterobacterales; f__Morganellaceae; g__Buchnera; s__Buchnera_aphidicola
New.CleanUp.ReferenceOTU68769	0	0	0	0	0	0	0	0	0	0	0	0	0	0	0	0	0	0	0	0	0	0	0	0	0	0	0	0	0	0	0	0	0	0	0	0	0	3	5	2	3	3	0	d__Bacteria; p__Proteobacteria; c__Gammaproteobacteria; o__Enterobacterales; f__Morganellaceae; g__Buchnera; s__Buchnera_aphidicola
New.CleanUp.ReferenceOTU72765	0	0	0	0	0	0	6	0	0	0	0	0	0	0	0	0	0	0	0	0	0	0	0	0	1	0	3	2	0	0	4	0	0	0	0	0	0	0	0	0	0	0	0	d__Bacteria; p__Proteobacteria; c__Gammaproteobacteria; o__Enterobacterales; f__Morganellaceae; g__Buchnera; s__Buchnera_aphidicola
AB681373.1.1414	0	0	0	0	0	0	0	0	0	0	0	0	0	0	0	0	0	0	4	1	0	0	0	0	0	0	2	0	0	5	0	1	0	2	0	0	0	0	0	0	0	0	0	d__Bacteria; p__Proteobacteria; c__Alphaproteobacteria; o__Sphingomonadales; f__Sphingomonadaceae; g__Sphingobium; s__Sphingobium_sp.
ATVD01000003.563074.564596	0	0	0	0	0	0	0	0	0	0	0	0	0	0	0	0	0	0	0	0	0	0	0	0	0	0	0	0	0	15	0	0	0	0	0	0	0	0	0	0	0	0	0	d__Bacteria; p__Proteobacteria; c__Gammaproteobacteria; o__Xanthomonadales; f__Xanthomonadaceae; g__Arenimonas; s__Arenimonas_oryziterrae
AB240512.1.1492	0	0	0	0	0	0	0	0	0	0	0	0	0	0	0	0	0	0	0	0	0	0	0	0	0	0	0	0	0	15	0	0	0	0	0	0	0	0	0	0	0	0	0	d__Bacteria; p__Proteobacteria; c__Gammaproteobacteria; o__Burkholderiales; f__Comamonadaceae; g__uncultured; s__uncultured_bacterium
AB681773.1.1461	0	0	0	0	0	0	0	0	0	0	0	0	0	0	0	0	0	0	0	0	0	0	0	0	0	0	0	0	0	0	0	0	0	0	9	0	6	0	0	0	0	0	0	d__Bacteria; p__Proteobacteria; c__Gammaproteobacteria; o__Enterobacterales; f__Erwiniaceae; g__Erwinia
CP001182.3584871.3586414	0	0	0	0	0	0	2	0	0	0	0	0	0	0	0	0	0	0	0	0	0	0	13	0	0	0	0	0	0	0	0	0	0	0	0	0	0	0	0	0	0	0	0	d__Bacteria; p__Proteobacteria; c__Gammaproteobacteria; o__Pseudomonadales; f__Moraxellaceae; g__Acinetobacter; s__Acinetobacter_baumannii
CP000474.150582.152062	0	0	0	0	0	0	0	0	0	0	0	0	0	0	0	0	0	0	0	0	0	11	0	0	0	0	0	0	0	0	0	0	0	0	0	0	4	0	0	0	0	0	0	d__Bacteria; p__Actinobacteriota; c__Actinobacteria; o__Micrococcales; f__Micrococcaceae; g__Paenarthrobacter; s__Arthrobacter_sp.
AM085468.1.1468	0	0	0	0	0	0	0	0	0	0	0	0	0	0	0	0	0	0	0	0	0	0	0	0	0	0	0	0	0	0	0	2	0	0	0	0	13	0	0	0	0	0	0	d__Bacteria; p__Bacteroidota; c__Bacteroidia; o__Cytophagales; f__Spirosomaceae; g__Dyadobacter
New.ReferenceOTU13	3	0	0	0	0	0	0	0	0	1	0	0	0	0	0	0	0	0	0	0	1	2	2	1	0	1	1	0	0	0	1	0	0	0	1	1	0	0	0	0	0	0	0	d__Bacteria; p__Proteobacteria; c__Gammaproteobacteria; o__Enterobacterales; f__Morganellaceae; g__Buchnera; s__Buchnera_aphidicola
New.CleanUp.ReferenceOTU9430	0	2	1	0	0	1	0	0	2	0	0	0	0	0	0	0	0	1	0	0	0	0	0	0	0	0	0	0	0	0	0	0	0	0	0	0	0	2	3	0	2	1	0	d__Bacteria; p__Proteobacteria; c__Gammaproteobacteria; o__Enterobacterales; f__Morganellaceae; g__Buchnera; s__Buchnera_aphidicola
New.CleanUp.ReferenceOTU24275	0	0	0	0	0	0	5	0	0	1	0	0	0	0	0	0	0	0	0	0	0	0	1	0	0	0	2	1	0	3	1	1	0	0	0	0	0	0	0	0	0	0	0	d__Bacteria; p__Proteobacteria; c__Gammaproteobacteria; o__Enterobacterales; f__Morganellaceae; g__Buchnera; s__Buchnera_aphidicola
New.CleanUp.ReferenceOTU36152	0	0	0	0	0	0	0	0	0	0	0	0	0	0	0	0	0	0	0	0	0	0	0	0	0	0	0	0	15	0	0	0	0	0	0	0	0	0	0	0	0	0	0	Unassigned
New.CleanUp.ReferenceOTU45539	0	3	5	0	0	2	0	1	3	0	0	0	1	0	0	0	0	0	0	0	0	0	0	0	0	0	0	0	0	0	0	0	0	0	0	0	0	0	0	0	0	0	0	Unassigned
New.CleanUp.ReferenceOTU50919	0	0	0	0	0	0	0	0	0	2	0	0	0	0	0	0	0	0	0	0	0	1	4	1	0	2	0	0	0	0	0	0	0	0	2	3	0	0	0	0	0	0	0	d__Bacteria; p__Proteobacteria; c__Gammaproteobacteria; o__Enterobacterales; f__Morganellaceae; g__Buchnera; s__Buchnera_aphidicola
New.CleanUp.ReferenceOTU54006	0	0	0	0	0	1	5	0	0	0	0	0	0	0	0	0	0	0	0	0	0	0	0	0	0	0	0	0	0	0	0	5	0	0	0	0	0	0	0	0	4	0	0	d__Bacteria; p__Firmicutes; c__Bacilli; o__Bacillales; f__Bacillaceae; g__Anoxybacillus; s__uncultured_bacterium
New.CleanUp.ReferenceOTU62457	0	0	0	0	0	0	0	0	0	0	0	0	0	0	0	0	0	0	0	0	0	0	0	0	0	0	0	0	0	0	0	15	0	0	0	0	0	0	0	0	0	0	0	d__Bacteria; p__Proteobacteria; c__Gammaproteobacteria; o__Pseudomonadales; f__Moraxellaceae; g__Acinetobacter
New.CleanUp.ReferenceOTU64967	0	0	0	0	0	0	0	0	0	1	0	0	0	0	0	0	0	0	0	0	4	3	0	1	0	5	0	0	0	0	0	0	0	0	1	0	0	0	0	0	0	0	0	d__Bacteria; p__Proteobacteria; c__Gammaproteobacteria; o__Enterobacterales; f__Morganellaceae; g__Buchnera; s__Buchnera_aphidicola
New.CleanUp.ReferenceOTU70603	0	0	0	0	0	0	0	0	0	0	0	0	0	0	0	0	0	0	0	2	0	0	0	0	0	0	0	0	0	0	0	0	0	0	0	0	13	0	0	0	0	0	0	d__Bacteria; p__Bacteroidota; c__Bacteroidia; o__Sphingobacteriales; f__Sphingobacteriaceae; g__Pedobacter
New.CleanUp.ReferenceOTU71171	0	0	0	0	0	0	11	0	0	0	0	0	0	0	0	0	0	0	0	0	0	0	0	0	0	0	0	1	0	2	1	0	0	0	0	0	0	0	0	0	0	0	0	d__Bacteria; p__Proteobacteria; c__Gammaproteobacteria; o__Enterobacterales; f__Morganellaceae; g__Buchnera; s__Buchnera_aphidicola
New.CleanUp.ReferenceOTU71933	0	0	0	0	0	0	0	0	0	0	0	0	0	0	0	0	0	0	0	0	0	0	8	2	0	2	0	0	0	0	0	0	0	0	0	2	0	0	0	0	0	0	1	d__Bacteria; p__Proteobacteria; c__Gammaproteobacteria; o__Enterobacterales; f__Morganellaceae; g__Buchnera; s__Buchnera_aphidicola
M63250.1.1507	0	1	0	0	0	0	0	1	2	0	0	0	2	0	0	0	0	1	0	0	1	0	0	0	0	0	0	0	4	0	0	0	0	0	0	0	0	0	0	0	1	1	0	d__Bacteria; p__Proteobacteria; c__Gammaproteobacteria; o__Enterobacterales; f__Morganellaceae; g__Buchnera; s__Buchnera_aphidicola
AB990461.1.1460	0	0	0	0	0	0	0	0	0	0	0	0	0	0	0	0	0	0	0	0	0	0	0	0	0	0	0	0	0	14	0	0	0	0	0	0	0	0	0	0	0	0	0	d__Bacteria; p__Proteobacteria; c__Gammaproteobacteria; o__Burkholderiales; f__Methylophilaceae; g__Methylotenera; s__metagenome
DQ478946.1.1439	0	0	0	0	0	0	0	0	0	0	0	0	0	0	0	0	0	0	0	0	0	0	0	0	0	0	0	0	0	14	0	0	0	0	0	0	0	0	0	0	0	0	0	d__Bacteria; p__Bacteroidota; c__Bacteroidia; o__Flavobacteriales; f__Flavobacteriaceae; g__Flavobacterium; s__Flavobacterium_collinsii
JN397932.1.1451	0	0	0	0	0	0	0	0	0	0	0	0	0	0	0	0	0	0	0	0	0	0	0	0	0	0	0	0	0	14	0	0	0	0	0	0	0	0	0	0	0	0	0	d__Bacteria; p__Bacteroidota; c__Bacteroidia; o__Chitinophagales; f__Chitinophagaceae; g__Flavihumibacter; s__uncultured_bacterium
HQ823552.1.1400	0	0	0	0	0	0	0	0	0	0	0	0	0	0	0	0	0	0	0	0	0	4	0	0	0	1	1	0	0	1	0	6	0	0	0	0	1	0	0	0	0	0	0	d__Bacteria; p__Proteobacteria; c__Alphaproteobacteria; o__Rhizobiales; f__Rhizobiaceae; g__Allorhizobium-Neorhizobium-Pararhizobium-Rhizobium; s__uncultured_bacterium
CP009496.5028026.5029556	0	0	0	0	0	0	0	0	0	0	0	0	0	0	0	0	0	0	1	0	0	0	0	0	0	0	1	0	0	1	0	3	0	0	0	0	8	0	0	0	0	0	0	d__Bacteria; p__Actinobacteriota; c__Actinobacteria; o__Corynebacteriales; f__Mycobacteriaceae; g__Mycobacterium
New.ReferenceOTU121	0	0	0	0	0	0	5	0	0	1	0	0	0	0	0	0	0	0	0	0	0	0	0	0	0	0	2	0	0	2	4	0	0	0	0	0	0	0	0	0	0	0	0	d__Bacteria; p__Proteobacteria; c__Gammaproteobacteria; o__Enterobacterales; f__Morganellaceae; g__Buchnera; s__Buchnera_aphidicola
New.ReferenceOTU11	0	0	0	0	0	0	0	0	0	2	0	0	0	0	0	0	0	0	0	0	2	2	0	0	0	1	0	0	0	0	0	0	0	0	3	4	0	0	0	0	0	0	0	d__Bacteria; p__Proteobacteria; c__Gammaproteobacteria; o__Enterobacterales; f__Morganellaceae; g__Buchnera; s__Buchnera_aphidicola
New.ReferenceOTU16	0	1	3	0	0	1	0	0	2	0	0	0	0	0	0	0	0	0	0	0	0	0	0	0	0	0	0	0	0	0	0	0	0	0	0	0	0	1	1	1	1	3	0	d__Bacteria; p__Proteobacteria; c__Gammaproteobacteria; o__Enterobacterales; f__Morganellaceae; g__Buchnera; s__Buchnera_aphidicola
New.ReferenceOTU93	1	0	0	0	0	0	0	0	0	0	0	0	0	2	0	0	0	0	0	3	2	0	0	0	0	0	1	2	0	0	0	0	3	0	0	0	0	0	0	0	0	0	0	d__Bacteria; p__Proteobacteria; c__Gammaproteobacteria; o__Enterobacterales; f__Morganellaceae; g__Buchnera; s__Buchnera_aphidicola
New.CleanUp.ReferenceOTU7940	0	0	0	0	0	0	2	0	0	1	0	0	0	0	0	0	0	0	0	0	1	0	0	0	2	0	3	1	0	0	4	0	0	0	0	0	0	0	0	0	0	0	0	d__Bacteria; p__Proteobacteria; c__Gammaproteobacteria; o__Enterobacterales; f__Morganellaceae; g__Buchnera; s__Buchnera_aphidicola
New.CleanUp.ReferenceOTU9086	0	0	0	0	0	0	4	0	0	0	0	0	0	0	0	0	0	0	0	0	0	0	0	0	1	0	4	3	0	1	0	0	0	0	0	1	0	0	0	0	0	0	0	d__Bacteria; p__Proteobacteria; c__Gammaproteobacteria; o__Enterobacterales; f__Morganellaceae; g__Buchnera; s__Buchnera_aphidicola
New.CleanUp.ReferenceOTU19535	0	0	0	0	0	0	0	0	0	0	0	0	0	0	0	0	0	0	0	0	0	0	2	1	0	0	0	0	0	0	0	0	0	0	2	9	0	0	0	0	0	0	0	d__Bacteria; p__Proteobacteria; c__Gammaproteobacteria; o__Enterobacterales; f__Morganellaceae; g__Buchnera; s__Buchnera_aphidicola
New.CleanUp.ReferenceOTU23973	0	0	0	0	0	0	0	0	0	1	0	0	0	0	0	0	0	0	0	0	0	0	3	0	0	0	0	1	0	0	1	0	0	0	6	2	0	0	0	0	0	0	0	d__Bacteria; p__Proteobacteria; c__Gammaproteobacteria; o__Enterobacterales; f__Morganellaceae; g__Buchnera; s__Buchnera_aphidicola
New.CleanUp.ReferenceOTU28590	0	0	0	0	0	0	5	0	0	0	0	0	0	0	0	0	0	0	0	0	0	0	0	0	1	0	4	2	0	1	1	0	0	0	0	0	0	0	0	0	0	0	0	d__Bacteria; p__Proteobacteria; c__Gammaproteobacteria; o__Enterobacterales; f__Morganellaceae; g__Buchnera; s__Buchnera_aphidicola
New.CleanUp.ReferenceOTU32376	0	2	0	0	0	2	0	1	3	0	0	0	3	0	0	0	0	0	0	0	0	0	0	0	0	0	0	0	0	0	0	0	0	0	0	0	0	1	0	1	0	1	0	d__Bacteria; p__Proteobacteria; c__Gammaproteobacteria; o__Enterobacterales; f__Morganellaceae; g__Buchnera; s__Buchnera_aphidicola
New.CleanUp.ReferenceOTU41858	0	0	0	0	0	0	4	0	0	1	0	0	0	0	0	0	0	0	0	0	0	0	0	0	0	0	2	1	0	2	4	0	0	0	0	0	0	0	0	0	0	0	0	d__Bacteria; p__Proteobacteria; c__Gammaproteobacteria; o__Enterobacterales; f__Morganellaceae; g__Buchnera; s__Buchnera_aphidicola
New.CleanUp.ReferenceOTU46406	0	0	0	0	0	0	0	0	0	0	2	0	0	0	0	0	0	0	0	0	0	0	10	0	0	0	0	0	0	0	0	0	0	0	0	0	0	0	1	0	1	0	0	d__Bacteria; p__Firmicutes; c__Clostridia; o__Clostridiales; f__Clostridiaceae; g__Clostridium_sensu_stricto_1; s__uncultured_bacterium
New.CleanUp.ReferenceOTU49944	0	0	0	0	0	0	0	0	0	0	0	0	0	0	0	0	14	0	0	0	0	0	0	0	0	0	0	0	0	0	0	0	0	0	0	0	0	0	0	0	0	0	0	d__Bacteria; p__Proteobacteria; c__Gammaproteobacteria; o__Enterobacterales; f__Yersiniaceae; g__Serratia; s__Serratia_sp.
New.CleanUp.ReferenceOTU51945	0	0	0	0	0	0	3	0	0	1	0	0	0	0	0	0	0	0	0	0	0	1	0	0	0	0	7	1	0	0	1	0	0	0	0	0	0	0	0	0	0	0	0	d__Bacteria; p__Proteobacteria; c__Gammaproteobacteria; o__Enterobacterales; f__Morganellaceae; g__Buchnera; s__Buchnera_aphidicola
New.CleanUp.ReferenceOTU53040	0	0	0	0	0	0	0	0	0	0	0	0	0	0	0	0	0	0	0	0	0	14	0	0	0	0	0	0	0	0	0	0	0	0	0	0	0	0	0	0	0	0	0	d__Bacteria; p__Bacteroidota; c__Bacteroidia; o__Flavobacteriales; f__Flavobacteriaceae; g__Flavobacterium; s__uncultured_bacterium
New.CleanUp.ReferenceOTU64054	0	0	0	0	0	0	0	0	0	0	0	0	0	0	0	0	0	0	0	0	0	1	3	0	0	2	0	0	0	0	0	0	0	0	5	2	0	0	0	0	0	0	1	d__Bacteria; p__Proteobacteria; c__Gammaproteobacteria; o__Enterobacterales; f__Morganellaceae; g__Buchnera; s__Buchnera_aphidicola
New.CleanUp.ReferenceOTU68789	0	0	0	0	0	0	4	0	0	0	0	0	0	0	0	0	0	0	0	0	0	0	0	0	1	0	2	1	0	2	4	0	0	0	0	0	0	0	0	0	0	0	0	d__Bacteria; p__Proteobacteria; c__Gammaproteobacteria; o__Enterobacterales; f__Morganellaceae; g__Buchnera; s__Buchnera_aphidicola
EU573216.1.1454	0	0	0	0	0	0	0	0	0	0	0	0	0	0	0	0	0	0	0	0	0	0	0	0	0	0	0	0	0	0	0	0	0	0	0	0	13	0	0	0	0	0	0	d__Bacteria; p__Proteobacteria; c__Gammaproteobacteria; o__Xanthomonadales; f__Xanthomonadaceae; g__Stenotrophomonas; s__Stenotrophomonas_chelatiphaga
AUNV01000047.2719.4059	0	0	0	0	0	0	0	0	0	0	0	0	0	0	0	0	0	0	0	0	0	0	0	0	0	0	0	0	0	13	0	0	0	0	0	0	0	0	0	0	0	0	0	d__Bacteria; p__Proteobacteria; c__Gammaproteobacteria; o__Burkholderiales; f__Comamonadaceae; g__Caenimonas; s__uncultured_bacterium
MF113671.1.1458	0	0	0	0	0	0	0	0	0	0	0	0	0	0	0	0	0	0	0	0	0	0	0	0	0	1	0	0	0	12	0	0	0	0	0	0	0	0	0	0	0	0	0	d__Bacteria; p__Proteobacteria; c__Gammaproteobacteria; o__Burkholderiales; f__Comamonadaceae; g__Acidovorax
CP000431.1548205.1549723	0	0	0	0	0	0	0	0	0	0	0	0	0	0	0	0	0	0	0	0	0	0	0	0	0	0	0	0	0	0	0	0	0	0	0	0	13	0	0	0	0	0	0	d__Bacteria; p__Actinobacteriota; c__Actinobacteria; o__Corynebacteriales; f__Nocardiaceae; g__Rhodococcus; s__Rhodococcus_sp.
EU431693.1.1487	0	0	0	0	0	0	0	0	0	0	0	0	0	0	0	0	0	0	0	0	0	0	0	0	0	0	0	0	0	13	0	0	0	0	0	0	0	0	0	0	0	0	0	d__Bacteria; p__Bacteroidota; c__Bacteroidia; o__Chitinophagales; f__Chitinophagaceae; g__Sediminibacterium
AM501435.1.1390	0	0	0	0	0	0	0	1	0	0	0	0	0	0	1	0	0	0	1	1	0	0	0	0	0	0	3	3	0	0	3	0	0	0	0	0	0	0	0	0	0	0	0	d__Bacteria; p__Proteobacteria; c__Gammaproteobacteria; o__Burkholderiales; f__Comamonadaceae; g__Pelomonas; s__uncultured_bacterium
EU773996.1.1384	0	0	0	0	0	0	0	0	0	0	0	0	0	0	0	0	0	0	0	0	0	0	0	0	0	0	0	0	0	0	0	0	0	0	0	0	13	0	0	0	0	0	0	d__Bacteria; p__Bacteroidota; c__Bacteroidia; o__Flavobacteriales; f__Flavobacteriaceae; g__Flavobacterium; s__uncultured_bacterium
CP014029.2901541.2903090	0	0	0	0	0	0	0	0	0	0	0	0	0	0	0	0	0	0	0	0	0	0	0	0	0	0	0	0	0	13	0	0	0	0	0	0	0	0	0	0	0	0	0	d__Bacteria; p__Proteobacteria; c__Gammaproteobacteria; o__Enterobacterales; f__Enterobacteriaceae
EF154089.1.1410	0	0	0	0	0	0	0	0	0	0	0	0	0	0	0	0	0	0	0	0	0	4	0	0	0	0	0	0	0	0	0	0	0	0	0	0	9	0	0	0	0	0	0	d__Bacteria; p__Actinobacteriota; c__Actinobacteria; o__Micrococcales; f__Microbacteriaceae; g__Pseudoclavibacter
AB680829.1.1455	0	0	0	0	0	0	0	0	0	0	0	0	0	0	0	0	0	0	0	0	0	0	0	0	0	0	0	0	0	0	0	13	0	0	0	0	0	0	0	0	0	0	0	d__Bacteria; p__Bacteroidota; c__Bacteroidia; o__Sphingobacteriales; f__Sphingobacteriaceae; g__Sphingobacterium; s__Sphingobacterium_sp.
AB680745.1.1414	1	2	0	0	0	0	0	1	0	0	0	0	0	1	0	1	0	0	1	0	0	0	0	0	0	0	1	5	0	0	0	0	0	0	0	0	0	0	0	0	0	0	0	d__Bacteria; p__Proteobacteria; c__Alphaproteobacteria; o__Rhizobiales; f__Xanthobacteraceae; g__Bradyrhizobium; s__Bradyrhizobium_sp.
New.ReferenceOTU122	0	0	0	0	0	0	1	0	0	0	0	0	0	0	0	1	0	0	0	0	0	3	0	0	6	0	0	0	0	0	2	0	0	0	0	0	0	0	0	0	0	0	0	d__Bacteria; p__Proteobacteria; c__Gammaproteobacteria; o__Enterobacterales; f__Morganellaceae; g__Buchnera; s__Buchnera_aphidicola
New.ReferenceOTU7	1	0	0	0	0	0	1	0	0	1	0	0	0	2	0	1	0	0	0	0	0	2	2	0	0	0	0	0	0	0	0	0	1	2	0	0	0	0	0	0	0	0	0	d__Bacteria; p__Proteobacteria; c__Gammaproteobacteria; o__Enterobacterales; f__Morganellaceae; g__Buchnera; s__Buchnera_aphidicola
New.CleanUp.ReferenceOTU10478	0	0	0	0	0	0	7	0	0	0	0	0	0	0	0	0	0	0	0	0	0	0	0	0	0	0	1	1	0	1	3	0	0	0	0	0	0	0	0	0	0	0	0	d__Bacteria; p__Proteobacteria; c__Gammaproteobacteria; o__Enterobacterales; f__Morganellaceae; g__Buchnera; s__Buchnera_aphidicola
New.CleanUp.ReferenceOTU10794	0	0	0	0	0	0	0	0	0	0	0	0	0	0	0	0	0	0	0	0	0	0	0	0	0	0	0	0	0	0	0	0	0	0	0	0	13	0	0	0	0	0	0	d__Bacteria; p__Bacteroidota; c__Bacteroidia; o__Chitinophagales; f__Chitinophagaceae; g__Taibaiella; s__uncultured_bacterium
New.CleanUp.ReferenceOTU11754	0	0	0	0	0	0	3	0	0	1	0	0	0	0	0	0	0	0	0	0	0	0	0	0	0	0	1	2	0	1	5	0	0	0	0	0	0	0	0	0	0	0	0	d__Bacteria; p__Proteobacteria; c__Gammaproteobacteria; o__Enterobacterales; f__Morganellaceae; g__Buchnera; s__Buchnera_aphidicola
New.CleanUp.ReferenceOTU21216	0	0	0	0	0	0	0	0	0	0	0	0	0	0	0	0	0	0	0	0	0	3	4	0	0	1	0	0	0	0	0	0	0	0	0	5	0	0	0	0	0	0	0	d__Bacteria; p__Proteobacteria; c__Gammaproteobacteria; o__Enterobacterales; f__Morganellaceae; g__Buchnera; s__Buchnera_aphidicola
New.CleanUp.ReferenceOTU21495	0	0	0	0	0	0	0	0	0	4	0	0	0	0	0	0	0	0	0	0	0	0	0	4	0	5	0	0	0	0	0	0	0	0	0	0	0	0	0	0	0	0	0	d__Bacteria; p__Proteobacteria; c__Gammaproteobacteria; o__Enterobacterales; f__Morganellaceae; g__Buchnera; s__Buchnera_aphidicola
New.CleanUp.ReferenceOTU23346	0	0	0	0	0	0	0	0	0	0	0	0	0	0	0	0	0	13	0	0	0	0	0	0	0	0	0	0	0	0	0	0	0	0	0	0	0	0	0	0	0	0	0	d__Bacteria; p__Proteobacteria; c__Gammaproteobacteria; o__Orbales; f__Orbaceae; g__Gilliamella; s__Serratia_symbiotica
New.CleanUp.ReferenceOTU24869	0	0	0	0	0	0	0	0	0	0	0	0	0	0	0	0	0	0	0	0	0	0	0	0	13	0	0	0	0	0	0	0	0	0	0	0	0	0	0	0	0	0	0	Unassigned
New.CleanUp.ReferenceOTU26598	0	0	0	0	0	0	0	0	0	2	0	0	0	0	0	0	0	0	0	0	1	0	0	3	0	2	0	0	0	0	0	0	0	0	2	3	0	0	0	0	0	0	0	d__Bacteria; p__Proteobacteria; c__Gammaproteobacteria; o__Enterobacterales; f__Morganellaceae; g__Buchnera; s__Buchnera_aphidicola
New.CleanUp.ReferenceOTU26688	9	0	0	0	0	0	0	0	0	0	0	0	0	0	0	0	0	0	0	0	0	0	0	0	0	1	0	0	0	0	0	0	0	3	0	0	0	0	0	0	0	0	0	d__Bacteria; p__Proteobacteria; c__Gammaproteobacteria; o__Enterobacterales; f__Morganellaceae; g__Buchnera; s__Buchnera_aphidicola
New.CleanUp.ReferenceOTU34492	0	0	0	0	0	0	0	0	0	1	0	0	0	0	0	0	0	0	0	0	1	2	1	0	0	1	0	0	0	0	0	0	0	0	2	3	0	0	0	0	0	0	2	d__Bacteria; p__Proteobacteria; c__Gammaproteobacteria; o__Enterobacterales; f__Morganellaceae; g__Buchnera; s__Buchnera_aphidicola
New.CleanUp.ReferenceOTU35285	0	0	0	0	0	0	1	0	0	0	0	0	0	0	0	0	0	0	0	0	0	0	1	0	0	0	0	0	0	0	0	1	0	0	5	5	0	0	0	0	0	0	0	d__Bacteria; p__Proteobacteria; c__Gammaproteobacteria; o__Enterobacterales; f__Morganellaceae; g__Buchnera; s__Buchnera_aphidicola
New.CleanUp.ReferenceOTU37383	0	0	0	0	0	0	3	0	0	0	0	0	0	0	0	0	0	0	0	0	0	0	0	0	1	0	5	1	0	2	1	0	0	0	0	0	0	0	0	0	0	0	0	d__Bacteria; p__Proteobacteria; c__Gammaproteobacteria; o__Enterobacterales; f__Morganellaceae; g__Buchnera; s__Buchnera_aphidicola
New.CleanUp.ReferenceOTU38674	0	0	0	0	0	0	0	0	0	0	0	0	0	0	0	0	0	0	1	0	0	1	0	0	0	0	0	0	0	0	0	0	0	0	0	0	11	0	0	0	0	0	0	d__Bacteria; p__Actinobacteriota; c__Actinobacteria; o__Micrococcales; f__Microbacteriaceae; g__Herbiconiux
New.CleanUp.ReferenceOTU40354	0	0	0	0	0	0	4	0	0	0	0	0	0	0	0	0	0	0	0	0	0	0	0	0	0	0	2	1	0	2	4	0	0	0	0	0	0	0	0	0	0	0	0	d__Bacteria; p__Proteobacteria; c__Gammaproteobacteria; o__Enterobacterales; f__Morganellaceae; g__Buchnera; s__Buchnera_aphidicola
New.CleanUp.ReferenceOTU41380	0	0	0	0	0	0	2	0	0	2	0	0	0	0	0	0	0	0	0	0	0	0	0	0	0	0	4	1	0	1	3	0	0	0	0	0	0	0	0	0	0	0	0	d__Bacteria; p__Proteobacteria; c__Gammaproteobacteria; o__Enterobacterales; f__Morganellaceae; g__Buchnera; s__Buchnera_aphidicola
New.CleanUp.ReferenceOTU48813	0	0	0	0	0	0	0	0	0	2	0	0	0	0	0	0	0	0	0	0	3	0	4	0	0	0	0	0	1	0	0	0	0	0	1	2	0	0	0	0	0	0	0	d__Bacteria; p__Proteobacteria; c__Gammaproteobacteria; o__Enterobacterales; f__Morganellaceae; g__Buchnera; s__Buchnera_aphidicola
New.CleanUp.ReferenceOTU49596	0	0	0	0	0	0	0	0	0	0	0	0	0	0	0	0	0	0	0	0	0	13	0	0	0	0	0	0	0	0	0	0	0	0	0	0	0	0	0	0	0	0	0	d__Bacteria; p__Bdellovibrionota; c__Bdellovibrionia; o__Bdellovibrionales; f__Bdellovibrionaceae; g__Bdellovibrio; s__uncultured_bacterium
New.CleanUp.ReferenceOTU50661	0	0	0	0	0	0	0	0	0	0	0	0	0	0	0	0	0	0	0	0	0	0	0	0	0	0	0	5	0	8	0	0	0	0	0	0	0	0	0	0	0	0	0	d__Bacteria; p__Bacteroidota; c__Bacteroidia; o__Flavobacteriales; f__Weeksellaceae; g__Chryseobacterium
New.CleanUp.ReferenceOTU56861	0	0	0	0	0	0	1	0	0	1	0	0	0	0	0	0	0	0	0	0	0	0	0	0	2	0	2	3	0	0	4	0	0	0	0	0	0	0	0	0	0	0	0	d__Bacteria; p__Proteobacteria; c__Gammaproteobacteria; o__Enterobacterales; f__Morganellaceae; g__Buchnera; s__Buchnera_aphidicola
New.CleanUp.ReferenceOTU61690	0	0	0	0	0	0	1	0	0	0	0	0	0	0	0	0	0	0	0	0	0	0	0	0	0	0	2	2	1	4	3	0	0	0	0	0	0	0	0	0	0	0	0	d__Bacteria; p__Proteobacteria; c__Gammaproteobacteria; o__Enterobacterales; f__Morganellaceae; g__Buchnera; s__Buchnera_aphidicola
New.CleanUp.ReferenceOTU62200	0	0	0	0	0	0	0	0	0	0	0	0	0	0	0	0	0	0	0	0	0	0	0	0	0	0	0	0	0	1	0	0	0	0	0	0	0	0	0	0	0	0	12	d__Bacteria; p__Proteobacteria; c__Gammaproteobacteria; o__Enterobacterales; f__Morganellaceae; g__Buchnera; s__Buchnera_aphidicola
New.CleanUp.ReferenceOTU64832	0	2	0	0	0	2	0	5	1	0	0	0	2	0	0	0	0	1	0	0	0	0	0	0	0	0	0	0	0	0	0	0	0	0	0	0	0	0	0	0	0	0	0	d__Bacteria; p__Proteobacteria; c__Gammaproteobacteria; o__Enterobacterales; f__Morganellaceae; g__Buchnera; s__Buchnera_aphidicola
New.CleanUp.ReferenceOTU67042	0	0	0	0	0	0	1	0	0	1	0	0	0	0	0	0	0	0	0	0	0	0	0	0	1	0	5	0	0	3	2	0	0	0	0	0	0	0	0	0	0	0	0	d__Bacteria; p__Proteobacteria; c__Gammaproteobacteria; o__Enterobacterales; f__Morganellaceae; g__Buchnera; s__Buchnera_aphidicola
New.CleanUp.ReferenceOTU70959	0	0	0	0	0	0	0	0	0	0	0	0	0	0	0	0	0	0	0	0	1	1	4	1	0	0	0	0	1	0	0	0	0	0	0	4	0	0	0	0	0	0	1	d__Bacteria; p__Proteobacteria; c__Gammaproteobacteria; o__Enterobacterales; f__Morganellaceae; g__Buchnera; s__Buchnera_aphidicola
New.CleanUp.ReferenceOTU73984	0	0	0	0	0	0	0	0	0	0	0	0	0	0	0	0	0	0	12	1	0	0	0	0	0	0	0	0	0	0	0	0	0	0	0	0	0	0	0	0	0	0	0	d__Bacteria; p__Myxococcota; c__Polyangia; o__Haliangiales; f__Haliangiaceae; g__Haliangium; s__uncultured_bacterium
New.CleanUp.ReferenceOTU75476	0	0	0	0	0	0	0	0	0	0	0	0	0	0	0	0	0	0	0	0	1	1	1	0	0	1	0	0	0	0	0	0	0	0	5	4	0	0	0	0	0	0	0	d__Bacteria; p__Proteobacteria; c__Gammaproteobacteria; o__Enterobacterales; f__Morganellaceae; g__Buchnera; s__Buchnera_aphidicola
FN421523.1.1393	0	0	0	0	0	0	0	0	0	0	0	0	0	0	0	0	0	0	0	0	0	0	0	0	0	0	0	0	0	11	0	0	0	0	0	0	1	0	0	0	0	0	0	d__Bacteria; p__Bacteroidota; c__Bacteroidia; o__Cytophagales; f__Spirosomaceae; g__Dyadobacter; s__uncultured_bacterium
AM697005.1.1441	0	0	0	0	0	0	0	0	0	0	0	0	0	0	0	0	0	0	0	0	0	0	11	0	0	0	0	0	0	0	0	0	0	1	0	0	0	0	0	0	0	0	0	d__Bacteria; p__Proteobacteria; c__Alphaproteobacteria; o__Sphingomonadales; f__Sphingomonadaceae; g__Novosphingobium; s__uncultured_bacterium
FPLS01026232.13.1527	0	0	0	0	0	0	0	0	0	0	0	0	0	0	0	0	0	0	0	0	0	0	0	0	0	0	0	0	0	12	0	0	0	0	0	0	0	0	0	0	0	0	0	d__Bacteria; p__Proteobacteria; c__Gammaproteobacteria; o__Cellvibrionales; f__Cellvibrionaceae; g__Cellvibrio; s__uncultured_bacterium
EU723093.1.1288	0	0	0	0	0	0	0	0	0	0	0	0	0	0	0	0	0	0	0	0	0	0	12	0	0	0	0	0	0	0	0	0	0	0	0	0	0	0	0	0	0	0	0	d__Bacteria; p__Bacteroidota; c__Bacteroidia; o__Sphingobacteriales; f__Sphingobacteriaceae; g__Mucilaginibacter
AB076664.1.1303	0	0	0	0	0	0	0	0	0	0	0	0	0	0	0	0	0	0	0	2	0	0	0	0	0	0	0	0	0	9	1	0	0	0	0	0	0	0	0	0	0	0	0	d__Bacteria; p__Proteobacteria; c__Alphaproteobacteria; o__Caulobacterales; f__Caulobacteraceae; g__Phenylobacterium; s__metagenome
CP017483.2112812.2114358	0	0	0	0	0	0	0	0	0	0	0	0	0	0	0	0	0	0	0	0	0	0	0	0	0	0	0	0	0	0	0	2	0	0	0	0	10	0	0	0	0	0	0	d__Bacteria; p__Proteobacteria; c__Gammaproteobacteria; o__Xanthomonadales; f__Xanthomonadaceae; g__Stenotrophomonas
AM167559.1.1492	0	0	0	0	0	0	0	0	0	0	0	0	0	0	0	0	0	0	0	0	0	0	0	0	0	0	0	0	0	12	0	0	0	0	0	0	0	0	0	0	0	0	0	d__Bacteria; p__Bacteroidota; c__Bacteroidia; o__Flavobacteriales; f__Flavobacteriaceae; g__Flavobacterium
EU937875.1.1490	0	0	0	0	0	0	0	0	0	0	0	0	0	0	0	0	0	0	0	0	0	0	0	0	0	0	0	0	0	12	0	0	0	0	0	0	0	0	0	0	0	0	0	d__Bacteria; p__Bacteroidota; c__Bacteroidia; o__Chitinophagales; f__Chitinophagaceae; g__Ferruginibacter
CP014205.2171072.2172609	0	0	0	0	0	0	0	0	0	0	0	0	0	0	0	0	0	0	0	0	0	0	0	0	0	0	0	0	0	6	0	1	0	0	0	0	5	0	0	0	0	0	0	d__Bacteria; p__Proteobacteria; c__Gammaproteobacteria; o__Pseudomonadales; f__Pseudomonadaceae; g__Pseudomonas; s__Pseudomonas_sp.
FN421932.1.1412	0	0	0	0	0	0	0	0	0	0	0	0	0	0	0	0	0	0	0	0	0	1	0	0	0	0	0	0	0	6	0	5	0	0	0	0	0	0	0	0	0	0	0	d__Bacteria; p__Verrucomicrobiota; c__Verrucomicrobiae; o__Verrucomicrobiales; f__Rubritaleaceae; g__Luteolibacter; s__uncultured_bacterium
CP028918.66272.67740	0	0	0	0	0	0	0	0	0	0	0	0	0	0	0	0	0	0	0	0	0	0	0	0	0	0	0	0	0	12	0	0	0	0	0	0	0	0	0	0	0	0	0	d__Bacteria; p__Proteobacteria; c__Alphaproteobacteria; o__Rhodobacterales; f__Rhodobacteraceae
FN554388.1.1403	0	0	0	0	0	0	0	0	0	0	0	0	0	0	0	0	0	0	0	0	0	2	0	0	0	0	0	0	0	8	0	2	0	0	0	0	0	0	0	0	0	0	0	d__Bacteria; p__Verrucomicrobiota; c__Verrucomicrobiae; o__Verrucomicrobiales; f__Rubritaleaceae; g__Luteolibacter; s__uncultured_bacterium
AM418384.1.1521	0	0	0	0	0	0	0	0	0	0	0	0	0	0	0	0	0	0	0	2	0	0	0	0	0	9	0	0	0	0	0	1	0	0	0	0	0	0	0	0	0	0	0	d__Bacteria; p__Proteobacteria; c__Gammaproteobacteria; o__Xanthomonadales; f__Xanthomonadaceae; g__Pseudoxanthomonas; s__Pseudoxanthomonas_sp.
New.ReferenceOTU68	2	0	0	0	0	0	0	0	0	1	0	0	0	1	0	3	0	1	0	0	0	0	0	1	0	0	0	0	0	1	1	0	1	0	0	0	0	0	0	0	0	0	0	d__Bacteria; p__Proteobacteria; c__Gammaproteobacteria; o__Enterobacterales; f__Morganellaceae; g__Buchnera; s__Buchnera_aphidicola
New.ReferenceOTU124	2	0	0	0	0	0	0	0	0	0	0	0	0	0	0	4	0	0	0	1	0	1	1	0	0	0	0	0	0	0	0	0	0	1	1	0	0	0	0	0	0	0	1	d__Bacteria; p__Proteobacteria; c__Gammaproteobacteria; o__Enterobacterales; f__Morganellaceae; g__Buchnera; s__Buchnera_aphidicola
New.ReferenceOTU39	0	0	0	0	0	0	5	0	0	0	0	0	0	2	0	1	0	0	1	0	0	0	0	0	0	0	1	0	0	1	0	0	1	0	0	0	0	0	0	0	0	0	0	d__Bacteria; p__Proteobacteria; c__Gammaproteobacteria; o__Enterobacterales; f__Morganellaceae; g__Buchnera; s__Buchnera_aphidicola
New.ReferenceOTU5	0	2	0	0	0	1	0	0	0	0	0	0	0	0	0	0	0	0	0	0	0	0	0	0	0	0	0	0	0	0	0	0	0	0	0	0	0	2	0	1	3	3	0	d__Bacteria; p__Proteobacteria; c__Gammaproteobacteria; o__Enterobacterales; f__Morganellaceae; g__Buchnera; s__Buchnera_aphidicola
New.ReferenceOTU59	0	0	0	0	0	0	0	0	0	1	0	0	0	0	0	0	0	1	0	1	0	2	1	0	0	0	0	1	0	2	1	0	0	1	0	0	0	0	0	0	0	0	1	d__Bacteria; p__Proteobacteria; c__Gammaproteobacteria; o__Enterobacterales; f__Morganellaceae; g__Buchnera; s__Buchnera_aphidicola
New.CleanUp.ReferenceOTU2497	0	0	0	0	0	0	0	0	0	0	0	0	0	0	0	0	0	0	0	0	0	0	0	0	0	0	0	0	0	0	0	0	0	0	0	0	0	4	2	0	4	2	0	d__Bacteria; p__Proteobacteria; c__Gammaproteobacteria; o__Enterobacterales; f__Morganellaceae; g__Buchnera; s__Buchnera_aphidicola
New.CleanUp.ReferenceOTU3639	0	0	0	0	0	0	0	0	0	0	0	0	0	0	0	0	0	0	0	0	0	0	0	0	0	0	0	0	0	12	0	0	0	0	0	0	0	0	0	0	0	0	0	d__Bacteria; p__Proteobacteria; c__Gammaproteobacteria; o__Burkholderiales; f__Comamonadaceae; g__Caenimonas; s__uncultured_bacterium
New.CleanUp.ReferenceOTU3886	0	0	0	0	0	0	0	0	0	0	0	0	0	0	0	0	0	0	0	0	0	0	0	0	0	0	0	0	0	0	0	0	0	0	0	0	12	0	0	0	0	0	0	d__Bacteria; p__Proteobacteria; c__Gammaproteobacteria; o__Enterobacterales; f__Morganellaceae; g__Buchnera; s__Buchnera_aphidicola
New.CleanUp.ReferenceOTU6767	0	0	0	0	0	0	0	0	0	0	0	0	0	0	0	0	0	0	2	0	0	0	0	0	0	0	0	0	0	10	0	0	0	0	0	0	0	0	0	0	0	0	0	d__Bacteria; p__Proteobacteria; c__Gammaproteobacteria; o__Burkholderiales; f__Comamonadaceae; g__Caenimonas
New.CleanUp.ReferenceOTU9172	0	0	0	0	0	0	0	0	0	1	0	0	0	0	0	0	0	0	0	0	2	1	2	0	0	0	0	0	1	0	0	0	0	0	3	1	0	0	0	0	0	0	1	d__Bacteria; p__Proteobacteria; c__Gammaproteobacteria; o__Enterobacterales; f__Morganellaceae; g__Buchnera; s__Buchnera_aphidicola
New.CleanUp.ReferenceOTU10625	0	0	0	0	0	0	0	0	0	0	0	0	0	0	0	0	0	0	5	0	0	0	0	0	0	0	0	0	0	0	0	0	0	1	0	0	6	0	0	0	0	0	0	d__Bacteria; p__Bacteroidota; c__Bacteroidia; o__Sphingobacteriales; f__Sphingobacteriaceae; g__Pedobacter
New.CleanUp.ReferenceOTU14701	0	0	0	0	0	0	0	0	0	2	0	0	0	0	0	0	0	0	0	0	2	2	3	0	0	2	0	0	0	0	0	0	0	0	1	0	0	0	0	0	0	0	0	d__Bacteria; p__Proteobacteria; c__Gammaproteobacteria; o__Enterobacterales; f__Morganellaceae; g__Buchnera; s__Buchnera_aphidicola
New.CleanUp.ReferenceOTU24506	0	0	0	0	0	0	0	0	0	0	0	0	0	0	0	0	0	0	0	0	0	1	4	0	0	2	0	0	0	0	0	0	0	0	2	2	0	0	0	0	0	0	1	d__Bacteria; p__Proteobacteria; c__Gammaproteobacteria; o__Enterobacterales; f__Morganellaceae; g__Buchnera; s__Buchnera_aphidicola
New.CleanUp.ReferenceOTU29570	0	0	12	0	0	0	0	0	0	0	0	0	0	0	0	0	0	0	0	0	0	0	0	0	0	0	0	0	0	0	0	0	0	0	0	0	0	0	0	0	0	0	0	d__Bacteria; p__Proteobacteria; c__Gammaproteobacteria; o__Pseudomonadales; f__Pseudomonadaceae; g__Pseudomonas
New.CleanUp.ReferenceOTU30081	0	0	0	0	0	0	0	0	0	0	0	0	0	0	0	0	0	0	0	0	4	0	2	2	0	2	0	0	0	0	1	0	0	0	0	0	0	0	0	0	0	0	1	d__Bacteria; p__Proteobacteria; c__Gammaproteobacteria; o__Enterobacterales; f__Morganellaceae; g__Buchnera; s__Buchnera_aphidicola
New.CleanUp.ReferenceOTU31541	0	0	0	0	0	0	2	0	0	0	0	0	0	0	0	0	0	0	0	0	0	0	0	0	1	0	2	0	0	2	5	0	0	0	0	0	0	0	0	0	0	0	0	d__Bacteria; p__Proteobacteria; c__Gammaproteobacteria; o__Enterobacterales; f__Morganellaceae; g__Buchnera; s__Buchnera_aphidicola
New.CleanUp.ReferenceOTU33258	0	0	0	0	0	0	3	0	0	0	0	0	0	0	0	0	0	0	0	0	0	2	0	0	0	0	2	2	0	2	1	0	0	0	0	0	0	0	0	0	0	0	0	d__Bacteria; p__Proteobacteria; c__Gammaproteobacteria; o__Enterobacterales; f__Morganellaceae; g__Buchnera; s__Buchnera_aphidicola
New.CleanUp.ReferenceOTU38593	0	0	0	0	0	0	0	0	0	1	0	0	0	0	0	0	0	0	0	0	0	0	0	0	0	0	5	1	0	1	4	0	0	0	0	0	0	0	0	0	0	0	0	d__Bacteria; p__Proteobacteria; c__Gammaproteobacteria; o__Enterobacterales; f__Morganellaceae; g__Buchnera; s__Buchnera_aphidicola
New.CleanUp.ReferenceOTU38806	0	0	0	0	0	0	0	0	0	0	0	0	0	0	0	0	0	0	9	0	0	0	0	0	0	0	0	0	0	3	0	0	0	0	0	0	0	0	0	0	0	0	0	d__Bacteria; p__Proteobacteria; c__Alphaproteobacteria; o__Sphingomonadales; f__Sphingomonadaceae; g__Novosphingobium; s__uncultured_bacterium
New.CleanUp.ReferenceOTU38912	0	0	0	0	0	0	0	0	0	0	0	0	0	0	0	0	0	0	0	0	0	0	0	0	0	0	0	0	0	0	0	0	0	0	0	0	0	0	12	0	0	0	0	d__Bacteria; p__Proteobacteria; c__Gammaproteobacteria; o__Enterobacterales; f__Erwiniaceae; g__Erwinia; s__Erwinia_billingiae
New.CleanUp.ReferenceOTU39582	0	0	0	0	0	0	0	0	0	0	0	0	0	0	0	0	0	0	12	0	0	0	0	0	0	0	0	0	0	0	0	0	0	0	0	0	0	0	0	0	0	0	0	d__Bacteria; p__Bacteroidota; c__Bacteroidia; o__Flavobacteriales; f__Flavobacteriaceae; g__Flavobacterium; s__uncultured_bacterium
New.CleanUp.ReferenceOTU45549	0	0	0	0	0	0	1	0	0	1	0	0	0	0	0	0	0	0	0	0	0	0	0	0	0	0	3	0	0	2	5	0	0	0	0	0	0	0	0	0	0	0	0	d__Bacteria; p__Proteobacteria; c__Gammaproteobacteria; o__Enterobacterales; f__Morganellaceae; g__Buchnera; s__Buchnera_aphidicola
New.CleanUp.ReferenceOTU51011	3	0	0	0	0	0	2	0	0	2	0	0	0	0	0	0	0	0	0	0	0	0	0	0	0	0	1	2	0	1	1	0	0	0	0	0	0	0	0	0	0	0	0	d__Bacteria; p__Proteobacteria; c__Gammaproteobacteria; o__Enterobacterales; f__Morganellaceae; g__Buchnera; s__Buchnera_aphidicola
New.CleanUp.ReferenceOTU52003	0	0	0	0	0	0	0	0	0	0	0	0	0	0	0	0	0	0	0	0	0	0	0	0	0	0	0	0	0	0	0	0	0	0	0	0	0	1	3	0	5	3	0	d__Bacteria; p__Proteobacteria; c__Gammaproteobacteria; o__Enterobacterales; f__Morganellaceae; g__Buchnera; s__Buchnera_aphidicola
New.CleanUp.ReferenceOTU54589	0	0	0	0	0	0	0	0	0	0	0	0	0	0	0	0	0	0	0	0	0	0	0	0	0	0	0	0	0	12	0	0	0	0	0	0	0	0	0	0	0	0	0	d__Bacteria; p__Bacteroidota; c__Bacteroidia; o__Flavobacteriales; f__Flavobacteriaceae; g__Flavobacterium
New.CleanUp.ReferenceOTU55279	0	0	0	0	0	0	0	0	0	0	0	0	7	0	0	0	0	0	0	0	0	0	0	0	0	0	0	0	0	0	0	0	0	0	0	0	0	0	1	4	0	0	0	d__Bacteria; p__Proteobacteria; c__Gammaproteobacteria; o__Enterobacterales; f__Morganellaceae; g__Buchnera; s__Buchnera_aphidicola
New.CleanUp.ReferenceOTU60915	0	0	0	0	0	0	0	0	0	0	0	0	0	0	0	0	0	0	0	0	0	0	0	0	0	0	0	0	0	0	0	12	0	0	0	0	0	0	0	0	0	0	0	d__Bacteria; p__Proteobacteria; c__Gammaproteobacteria; o__Enterobacterales; f__Morganellaceae; g__Candidatus_Hamiltonella; s__Candidatus_Hamiltonella
New.CleanUp.ReferenceOTU61505	0	0	0	0	0	0	0	0	0	0	0	0	0	0	0	0	0	0	0	0	0	0	0	0	0	0	0	0	0	0	0	12	0	0	0	0	0	0	0	0	0	0	0	d__Bacteria; p__Proteobacteria; c__Gammaproteobacteria; o__Enterobacterales; f__Morganellaceae; g__Buchnera; s__Buchnera_aphidicola
New.CleanUp.ReferenceOTU62717	0	0	0	0	0	0	0	0	0	0	0	0	0	0	0	0	0	0	0	0	0	0	0	0	12	0	0	0	0	0	0	0	0	0	0	0	0	0	0	0	0	0	0	d__Bacteria; p__Proteobacteria; c__Alphaproteobacteria; o__Rickettsiales; f__Anaplasmataceae; g__Wolbachia; s__Wolbachia_endosymbiont
New.CleanUp.ReferenceOTU64596	0	0	0	0	0	0	0	0	0	0	0	0	0	0	0	0	0	0	0	0	0	0	0	0	0	0	5	2	0	2	3	0	0	0	0	0	0	0	0	0	0	0	0	d__Bacteria; p__Proteobacteria; c__Gammaproteobacteria; o__Enterobacterales; f__Morganellaceae; g__Buchnera; s__Buchnera_aphidicola
New.CleanUp.ReferenceOTU69389	1	0	0	0	0	0	4	0	0	0	0	0	0	0	0	0	0	1	0	0	0	0	2	0	0	0	0	1	0	0	0	0	0	0	1	2	0	0	0	0	0	0	0	d__Bacteria; p__Proteobacteria; c__Gammaproteobacteria; o__Enterobacterales; f__Morganellaceae; g__Buchnera; s__Buchnera_aphidicola
New.CleanUp.ReferenceOTU69650	0	0	0	1	2	0	0	0	0	0	0	3	0	0	0	0	1	0	0	0	2	0	0	1	0	0	0	0	0	1	0	0	0	0	0	0	0	0	0	0	0	0	1	d__Bacteria; p__Proteobacteria; c__Gammaproteobacteria; o__Enterobacterales; f__Morganellaceae; g__Buchnera; s__Buchnera_aphidicola
New.CleanUp.ReferenceOTU76022	0	0	0	0	0	0	4	0	0	0	0	0	0	0	0	0	0	0	0	0	0	0	0	0	1	0	0	1	0	4	2	0	0	0	0	0	0	0	0	0	0	0	0	d__Bacteria; p__Proteobacteria; c__Gammaproteobacteria; o__Enterobacterales; f__Morganellaceae; g__Buchnera; s__Buchnera_aphidicola
New.CleanUp.ReferenceOTU76704	0	0	0	0	0	0	0	0	0	0	0	0	0	0	0	0	0	0	0	0	0	0	0	0	0	0	0	0	0	0	0	12	0	0	0	0	0	0	0	0	0	0	0	d__Bacteria; p__Proteobacteria; c__Gammaproteobacteria; o__Pseudomonadales; f__Moraxellaceae; g__Acinetobacter
CP006644.6047753.6049243	0	0	0	0	0	0	0	0	0	0	0	0	0	0	0	0	0	0	0	0	0	0	0	0	0	0	0	0	0	2	0	0	0	0	0	0	9	0	0	0	0	0	0	d__Bacteria; p__Proteobacteria; c__Alphaproteobacteria; o__Sphingomonadales; f__Sphingomonadaceae; g__Sphingomonas; s__Sphingomonas_sanxanigenens
AJ606333.1.1453	0	0	0	0	0	0	0	0	0	0	0	0	0	0	0	0	0	0	0	0	0	0	0	0	0	0	0	0	0	0	0	4	0	0	0	0	7	0	0	0	0	0	0	d__Bacteria; p__Proteobacteria; c__Gammaproteobacteria; o__Burkholderiales; f__Comamonadaceae; g__Pseudorhodoferax; s__uncultured_bacterium
FR904241.55974.57517	0	0	0	0	0	0	0	0	0	0	0	0	0	0	0	0	11	0	0	0	0	0	0	0	0	0	0	0	0	0	0	0	0	0	0	0	0	0	0	0	0	0	0	d__Bacteria; p__Proteobacteria; c__Gammaproteobacteria; o__Enterobacterales; f__Yersiniaceae; g__Serratia; s__uncultured_bacterium
FPLS01008452.18.1521	0	0	0	0	0	0	0	0	0	0	0	0	0	0	0	0	0	0	0	0	0	0	0	0	0	0	0	0	0	11	0	0	0	0	0	0	0	0	0	0	0	0	0	d__Bacteria; p__Bacteroidota; c__Bacteroidia; o__Sphingobacteriales; f__NS11-12_marine_group; g__NS11-12_marine_group; s__uncultured_bacterium
AJ292676.1.1501	0	0	0	0	0	0	0	0	0	0	0	0	0	0	0	0	0	0	11	0	0	0	0	0	0	0	0	0	0	0	0	0	0	0	0	0	0	0	0	0	0	0	0	d__Bacteria; p__Proteobacteria; c__Gammaproteobacteria; o__Gammaproteobacteria_Incertae_Sedis; f__Unknown_Family; g__Acidibacter; s__uncultured_bacterium
AFRD01000591.5123.7037	0	0	0	0	0	0	0	0	0	0	0	0	0	1	0	0	0	0	0	0	0	0	2	0	0	1	0	0	0	0	0	1	0	0	0	0	2	0	0	2	2	0	0	d__Bacteria; p__Proteobacteria; c__Alphaproteobacteria; o__Rickettsiales; f__Mitochondria; g__Mitochondria
AJ427917.1.1435	0	0	0	0	0	0	0	0	0	0	0	0	0	0	0	0	0	0	0	0	0	0	0	0	0	0	0	0	0	0	0	5	0	0	0	0	6	0	0	0	0	0	0	d__Bacteria; p__Proteobacteria; c__Alphaproteobacteria; o__Sphingomonadales; f__Sphingomonadaceae; g__Sphingobium; s__Sphingomonas_sp.
CP018786.460097.461593	0	0	0	0	0	0	0	0	0	0	0	0	0	0	0	0	0	0	0	0	9	0	0	0	0	0	0	0	0	0	2	0	0	0	0	0	0	0	0	0	0	0	0	d__Bacteria; p__Bacteroidota; c__Bacteroidia; o__Flavobacteriales; f__Weeksellaceae; g__Chryseobacterium; s__Chryseobacterium_sp.
HQ119847.1.1459	0	0	0	0	0	0	0	0	0	0	0	0	0	0	0	0	0	0	0	0	0	0	0	0	0	0	0	0	0	0	0	0	0	0	0	0	11	0	0	0	0	0	0	d__Bacteria; p__Bacteroidota; c__Bacteroidia; o__Flavobacteriales; f__Flavobacteriaceae; g__Flavobacterium
GQ088440.1.1352	0	0	0	0	0	0	0	0	0	0	0	0	0	0	0	0	0	0	11	0	0	0	0	0	0	0	0	0	0	0	0	0	0	0	0	0	0	0	0	0	0	0	0	d__Bacteria; p__Proteobacteria; c__Gammaproteobacteria; o__Burkholderiales; f__Comamonadaceae; g__uncultured; s__uncultured_bacterium
EU773757.1.1390	0	0	0	0	0	0	0	0	0	0	0	0	0	0	0	0	0	0	0	0	0	0	0	0	0	0	0	0	0	0	0	0	0	0	0	0	11	0	0	0	0	0	0	d__Bacteria; p__Bacteroidota; c__Bacteroidia; o__Sphingobacteriales; f__Sphingobacteriaceae; g__Sphingobacterium; s__uncultured_bacterium
CP009533.4686255.4687801	0	0	0	0	0	0	0	0	0	0	0	0	0	0	0	0	0	0	0	0	0	4	0	0	0	0	0	0	0	0	0	2	0	0	0	0	0	0	5	0	0	0	0	d__Bacteria; p__Proteobacteria; c__Gammaproteobacteria; o__Pseudomonadales; f__Pseudomonadaceae; g__Pseudomonas
KF100720.1.1357	0	0	0	0	0	0	0	0	0	0	0	0	0	3	0	0	0	0	0	0	0	0	0	0	0	0	0	0	0	6	2	0	0	0	0	0	0	0	0	0	0	0	0	d__Bacteria; p__Bacteroidota; c__Bacteroidia; o__Chitinophagales; f__Chitinophagaceae; g__Aurantisolimonas; s__uncultured_bacterium
AM237359.1.1409	0	0	0	0	0	0	0	0	0	0	0	0	0	0	0	0	0	0	0	0	0	6	0	0	0	3	0	0	0	0	0	1	0	0	1	0	0	0	0	0	0	0	0	d__Bacteria; p__Proteobacteria; c__Alphaproteobacteria; o__Rhizobiales; f__Rhizobiaceae; g__Allorhizobium-Neorhizobium-Pararhizobium-Rhizobium
JF496536.1.1443	0	0	0	0	0	0	0	0	0	0	0	0	0	0	0	0	0	0	0	0	0	0	11	0	0	0	0	0	0	0	0	0	0	0	0	0	0	0	0	0	0	0	0	d__Bacteria; p__Bacteroidota; c__Bacteroidia; o__Flavobacteriales; f__Weeksellaceae; g__Cloacibacterium
EU373423.1.1494	0	0	0	0	0	0	0	0	0	0	0	0	0	0	0	0	0	0	0	0	0	0	0	0	0	0	0	0	0	0	0	0	0	0	0	0	11	0	0	0	0	0	0	d__Bacteria; p__Bacteroidota; c__Bacteroidia; o__Sphingobacteriales; f__Sphingobacteriaceae; g__Sphingobacterium; s__uncultured_bacterium
AB362299.1.1469	0	1	0	3	0	0	0	0	0	0	0	0	0	0	0	0	0	0	0	0	0	0	0	0	0	1	1	0	0	0	0	0	0	1	0	0	2	0	0	1	0	1	0	d__Bacteria; p__Proteobacteria; c__Gammaproteobacteria; o__Pseudomonadales; f__Moraxellaceae; g__Acinetobacter; s__Acinetobacter_sp.
FPLS01010901.15.1484	0	0	0	0	0	0	0	0	0	0	0	0	0	4	0	0	0	0	0	3	0	0	0	0	0	0	0	0	0	1	0	3	0	0	0	0	0	0	0	0	0	0	0	d__Bacteria; p__Proteobacteria; c__Alphaproteobacteria; o__Sphingomonadales; f__Sphingomonadaceae; g__Sphingomonas; s__metagenome
AM411066.1.1502	0	0	0	0	0	0	0	0	0	0	0	0	0	0	0	0	0	0	0	0	0	0	0	0	0	0	0	0	0	0	0	11	0	0	0	0	0	0	0	0	0	0	0	d__Bacteria; p__Bacteroidota; c__Bacteroidia; o__Sphingobacteriales; f__Sphingobacteriaceae; g__Sphingobacterium; s__Sphingobacterium_faecium
New.ReferenceOTU32	1	0	0	0	0	0	2	0	0	0	0	0	0	0	0	0	0	0	0	0	0	0	1	0	0	1	2	0	0	2	2	0	0	0	0	0	0	0	0	0	0	0	0	d__Bacteria; p__Proteobacteria; c__Gammaproteobacteria; o__Enterobacterales; f__Morganellaceae; g__Buchnera; s__Buchnera_aphidicola
New.ReferenceOTU162	0	0	0	0	0	0	0	0	0	0	0	0	0	0	0	0	0	0	1	1	0	1	0	0	0	1	1	0	0	1	1	0	0	0	0	4	0	0	0	0	0	0	0	d__Bacteria; p__Proteobacteria; c__Gammaproteobacteria; o__Enterobacterales; f__Morganellaceae; g__Buchnera; s__Buchnera_aphidicola
New.CleanUp.ReferenceOTU2653	0	0	0	0	0	0	0	0	0	0	0	0	0	0	0	0	0	0	0	0	0	0	3	1	0	4	0	0	0	0	0	0	0	0	2	1	0	0	0	0	0	0	0	d__Bacteria; p__Proteobacteria; c__Gammaproteobacteria; o__Enterobacterales; f__Morganellaceae; g__Buchnera; s__Buchnera_aphidicola
New.CleanUp.ReferenceOTU4624	1	0	0	0	0	0	0	0	0	1	0	0	0	0	0	0	0	0	0	0	1	1	2	0	0	0	0	0	0	0	0	0	0	0	0	4	0	0	0	0	0	0	1	d__Bacteria; p__Proteobacteria; c__Gammaproteobacteria; o__Enterobacterales; f__Morganellaceae; g__Buchnera; s__Buchnera_aphidicola
New.CleanUp.ReferenceOTU5917	0	0	0	0	0	0	0	0	0	0	0	0	0	0	0	0	0	0	0	0	2	2	0	1	0	0	0	0	0	0	0	0	0	0	2	4	0	0	0	0	0	0	0	d__Bacteria; p__Proteobacteria; c__Gammaproteobacteria; o__Enterobacterales; f__Morganellaceae; g__Buchnera; s__Buchnera_aphidicola
New.CleanUp.ReferenceOTU12055	0	0	0	0	0	0	0	0	0	0	0	0	0	0	0	0	0	0	0	11	0	0	0	0	0	0	0	0	0	0	0	0	0	0	0	0	0	0	0	0	0	0	0	Unassigned
New.CleanUp.ReferenceOTU13785	0	0	0	0	0	0	0	0	0	0	0	0	0	0	0	0	0	0	0	0	0	11	0	0	0	0	0	0	0	0	0	0	0	0	0	0	0	0	0	0	0	0	0	d__Bacteria; p__Bdellovibrionota; c__Bdellovibrionia; o__Bacteriovoracales; f__Bacteriovoracaceae; g__Peredibacter; s__uncultured_bacterium
New.CleanUp.ReferenceOTU19163	0	0	0	0	0	0	3	0	0	0	0	0	0	0	0	0	0	0	0	0	0	0	0	0	1	0	2	2	0	0	2	0	0	0	1	0	0	0	0	0	0	0	0	d__Bacteria; p__Proteobacteria; c__Gammaproteobacteria; o__Enterobacterales; f__Morganellaceae; g__Buchnera; s__Buchnera_aphidicola
New.CleanUp.ReferenceOTU25271	0	0	0	0	0	0	0	0	0	0	0	0	0	1	0	0	0	0	6	1	0	0	0	0	0	0	0	0	0	3	0	0	0	0	0	0	0	0	0	0	0	0	0	d__Bacteria; p__Proteobacteria; c__Gammaproteobacteria; o__Burkholderiales; f__Methylophilaceae
New.CleanUp.ReferenceOTU25531	0	0	0	0	0	0	0	0	0	0	0	0	0	1	0	0	0	0	1	0	0	0	0	0	0	0	0	3	0	1	0	0	0	5	0	0	0	0	0	0	0	0	0	d__Bacteria; p__Proteobacteria; c__Gammaproteobacteria; o__Salinisphaerales; f__Solimonadaceae; g__Hydrocarboniphaga
New.CleanUp.ReferenceOTU27428	0	0	1	0	0	1	0	0	2	0	0	0	0	0	0	0	0	0	0	0	0	0	0	0	0	0	0	0	0	0	0	0	0	0	0	0	1	1	2	0	0	3	0	d__Bacteria; p__Proteobacteria; c__Gammaproteobacteria; o__Enterobacterales; f__Morganellaceae; g__Buchnera; s__Buchnera_aphidicola
New.CleanUp.ReferenceOTU29437	0	0	0	0	1	0	0	0	0	0	3	0	0	1	0	1	0	0	0	0	0	0	2	0	0	0	0	0	0	0	0	0	0	0	1	0	0	0	2	0	0	0	0	d__Bacteria; p__Firmicutes; c__Bacilli; o__Staphylococcales; f__Staphylococcaceae; g__Staphylococcus
New.CleanUp.ReferenceOTU30254	1	0	0	0	0	0	0	0	0	1	0	0	0	0	0	0	0	0	0	0	1	0	3	0	0	0	0	0	0	0	0	0	0	1	2	1	0	0	0	0	0	0	1	d__Bacteria; p__Proteobacteria; c__Gammaproteobacteria; o__Enterobacterales; f__Morganellaceae; g__Buchnera; s__Buchnera_aphidicola
New.CleanUp.ReferenceOTU37574	0	0	0	0	0	0	0	0	0	0	0	0	0	0	0	0	0	0	0	0	0	0	0	0	0	0	0	0	0	11	0	0	0	0	0	0	0	0	0	0	0	0	0	d__Bacteria; p__Proteobacteria; c__Alphaproteobacteria; o__Sphingomonadales; f__Sphingomonadaceae; g__Altererythrobacter; s__metagenome
New.CleanUp.ReferenceOTU37603	0	0	0	0	0	0	0	0	0	0	0	0	0	0	0	0	0	0	0	0	0	0	0	0	0	0	0	0	0	0	0	11	0	0	0	0	0	0	0	0	0	0	0	d__Bacteria; p__Proteobacteria; c__Gammaproteobacteria; o__Enterobacterales; f__Morganellaceae; g__Buchnera; s__Buchnera_aphidicola
New.CleanUp.ReferenceOTU41243	0	0	0	0	0	0	5	0	0	1	0	0	0	0	0	0	0	0	0	0	0	0	0	2	0	2	0	0	0	0	1	0	0	0	0	0	0	0	0	0	0	0	0	d__Bacteria; p__Proteobacteria; c__Gammaproteobacteria; o__Enterobacterales; f__Morganellaceae; g__Buchnera; s__Buchnera_aphidicola
New.CleanUp.ReferenceOTU42688	0	0	0	0	0	0	0	0	0	0	0	0	0	0	0	0	0	0	0	0	0	0	0	0	0	1	0	0	10	0	0	0	0	0	0	0	0	0	0	0	0	0	0	d__Bacteria; p__Proteobacteria; c__Gammaproteobacteria; o__Enterobacterales; f__Morganellaceae; g__Buchnera; s__Buchnera_aphidicola
New.CleanUp.ReferenceOTU44512	0	0	0	0	0	0	0	0	0	0	0	0	0	0	0	0	0	0	7	0	0	0	0	0	0	0	0	0	0	4	0	0	0	0	0	0	0	0	0	0	0	0	0	d__Bacteria; p__Bacteroidota; c__Bacteroidia; o__Sphingobacteriales; f__env.OPS_17; g__env.OPS_17; s__metagenome
New.CleanUp.ReferenceOTU48385	0	0	0	0	1	1	0	1	0	0	0	0	2	0	0	1	0	0	0	0	0	0	0	0	0	0	0	0	0	0	0	0	0	0	0	0	0	0	1	0	4	0	0	d__Bacteria; p__Proteobacteria; c__Gammaproteobacteria; o__Enterobacterales; f__Morganellaceae; g__Buchnera; s__Buchnera_aphidicola
New.CleanUp.ReferenceOTU52748	0	0	0	0	0	0	0	0	0	0	0	0	0	0	0	0	0	0	11	0	0	0	0	0	0	0	0	0	0	0	0	0	0	0	0	0	0	0	0	0	0	0	0	d__Bacteria; p__Actinobacteriota; c__Actinobacteria; o__Kineosporiales; f__Kineosporiaceae; g__Kineosporia
New.CleanUp.ReferenceOTU53673	0	0	0	0	0	0	0	0	0	0	0	0	0	0	0	0	0	0	0	0	0	0	0	0	0	0	0	0	0	0	0	0	0	0	0	0	0	2	4	2	3	0	0	d__Bacteria; p__Proteobacteria; c__Gammaproteobacteria; o__Enterobacterales; f__Morganellaceae; g__Buchnera; s__Buchnera_aphidicola
New.CleanUp.ReferenceOTU57288	0	0	0	0	0	0	0	0	0	0	0	0	0	0	0	0	0	0	0	0	2	2	0	2	0	3	0	0	0	0	0	0	0	1	0	0	0	0	0	0	0	0	1	d__Bacteria; p__Proteobacteria; c__Gammaproteobacteria; o__Enterobacterales; f__Morganellaceae; g__Buchnera; s__Buchnera_aphidicola
New.CleanUp.ReferenceOTU60911	0	0	0	0	0	0	7	0	0	0	0	0	0	0	0	0	0	0	0	0	0	0	0	0	0	0	0	1	0	1	2	0	0	0	0	0	0	0	0	0	0	0	0	d__Bacteria; p__Proteobacteria; c__Gammaproteobacteria; o__Enterobacterales; f__Morganellaceae; g__Buchnera; s__Buchnera_aphidicola
New.CleanUp.ReferenceOTU61480	0	0	0	0	0	0	0	0	0	0	0	0	0	0	0	0	0	0	0	0	0	0	0	0	0	0	0	0	0	1	9	1	0	0	0	0	0	0	0	0	0	0	0	d__Bacteria; p__Proteobacteria; c__Gammaproteobacteria; o__Enterobacterales; f__Morganellaceae; g__Candidatus_Regiella; s__Candidatus_Regiella
New.CleanUp.ReferenceOTU73140	0	0	0	0	0	0	0	0	0	0	0	0	0	0	0	0	0	0	0	1	0	0	0	2	0	0	0	0	0	0	7	0	1	0	0	0	0	0	0	0	0	0	0	d__Bacteria; p__Proteobacteria; c__Gammaproteobacteria; o__Enterobacterales; f__Morganellaceae; g__Buchnera; s__Buchnera_aphidicola
CP015810.2539715.2541244	0	0	0	0	0	0	0	0	0	0	0	0	0	0	0	0	0	0	0	0	0	1	0	0	0	0	0	0	0	7	0	0	0	0	0	0	2	0	0	0	0	0	0	d__Bacteria; p__Actinobacteriota; c__Actinobacteria; o__Micrococcales; f__Microbacteriaceae; g__Microbacterium
FPLL01001162.13.1550	0	0	0	0	0	0	0	0	0	0	0	0	0	0	0	0	0	0	0	0	0	0	0	0	0	0	0	0	0	10	0	0	0	0	0	0	0	0	0	0	0	0	0	d__Bacteria; p__Myxococcota; c__Polyangia; o__Polyangiales; f__Sandaracinaceae; g__uncultured; s__metagenome
JQ855598.1.1271	0	0	0	0	0	0	0	0	0	0	0	0	0	0	0	0	0	0	0	0	0	0	0	0	0	0	6	0	0	3	0	0	0	1	0	0	0	0	0	0	0	0	0	d__Bacteria; p__Actinobacteriota; c__Actinobacteria; o__Frankiales; f__Nakamurellaceae; g__Nakamurella; s__uncultured_bacterium
AM279214.1.1486	0	0	0	0	0	0	0	0	0	0	0	0	0	0	0	0	0	0	0	6	0	0	0	0	0	0	0	0	0	0	0	2	0	0	0	0	2	0	0	0	0	0	0	d__Bacteria; p__Bacteroidota; c__Bacteroidia; o__Sphingobacteriales; f__Sphingobacteriaceae; g__Pedobacter
AJ227798.1.1416	0	0	0	0	0	0	0	0	0	0	0	0	0	4	0	1	0	0	1	0	0	0	0	0	0	0	1	0	0	2	0	0	0	1	0	0	0	0	0	0	0	0	0	d__Bacteria; p__Proteobacteria; c__Alphaproteobacteria; o__Caulobacterales; f__Caulobacteraceae; g__Brevundimonas; s__Brevundimonas_sp.
FJ543065.1.1486	0	0	0	0	0	0	0	0	0	0	0	0	0	0	0	0	0	0	5	0	0	0	0	0	0	0	0	0	0	5	0	0	0	0	0	0	0	0	0	0	0	0	0	d__Bacteria; p__Actinobacteriota; c__Actinobacteria; o__Micrococcales; f__Demequinaceae; g__Demequina
CP029343.2245132.2246673	0	0	0	0	0	0	0	0	0	0	0	0	0	0	0	0	0	0	0	0	0	0	0	0	0	0	2	0	0	0	0	0	0	0	0	0	8	0	0	0	0	0	0	d__Bacteria; p__Proteobacteria; c__Gammaproteobacteria; o__Burkholderiales; f__Oxalobacteraceae; g__Massilia; s__uncultured_bacterium
EU715308.1.1456	0	0	0	0	0	0	0	0	0	0	0	0	0	0	0	0	0	0	0	0	0	0	0	0	0	0	0	0	0	10	0	0	0	0	0	0	0	0	0	0	0	0	0	d__Bacteria; p__Proteobacteria; c__Alphaproteobacteria; o__Sphingomonadales; f__Sphingomonadaceae; g__Sphingorhabdus; s__uncultured_bacterium
AY949194.1.1385	0	0	0	0	0	0	0	0	0	0	0	0	0	0	0	0	0	0	10	0	0	0	0	0	0	0	0	0	0	0	0	0	0	0	0	0	0	0	0	0	0	0	0	d__Bacteria; p__Proteobacteria; c__Gammaproteobacteria; o__Burkholderiales; f__Burkholderiaceae; g__Burkholderia-Caballeronia-Paraburkholderia; s__Caballeronia_humi
DQ532167.1.1457	0	0	0	0	0	0	0	0	0	0	0	0	0	0	0	0	0	0	0	10	0	0	0	0	0	0	0	0	0	0	0	0	0	0	0	0	0	0	0	0	0	0	0	d__Bacteria; p__Cyanobacteria; c__Cyanobacteriia; o__Cyanobacteriales; f__Chroococcidiopsaceae; g__Aliterella
EF020052.1.1384	0	0	0	0	0	0	0	0	0	0	0	0	0	0	0	0	0	0	0	0	0	8	0	0	0	0	0	0	0	2	0	0	0	0	0	0	0	0	0	0	0	0	0	d__Bacteria; p__Proteobacteria; c__Gammaproteobacteria; o__Burkholderiales; f__Comamonadaceae; g__Variovorax
HQ120850.1.1480	0	0	0	0	0	0	0	0	0	0	0	0	0	0	0	0	0	0	0	0	0	0	0	0	0	0	0	0	0	0	0	0	0	0	0	0	10	0	0	0	0	0	0	d__Bacteria; p__Bacteroidota; c__Bacteroidia; o__Cytophagales; f__Spirosomaceae; g__Dyadobacter
AJ318111.1.1438	0	0	0	0	0	0	0	0	0	0	0	0	0	0	0	0	0	0	0	0	0	6	0	0	0	0	0	0	0	0	0	2	0	0	0	0	2	0	0	0	0	0	0	d__Bacteria; p__Proteobacteria; c__Alphaproteobacteria; o__Rhizobiales; f__Devosiaceae; g__Devosia
AB681807.1.1456	0	0	0	0	0	0	0	0	0	0	0	0	0	0	0	0	0	0	0	0	0	7	0	0	0	0	0	0	0	2	0	0	0	0	0	0	1	0	0	0	0	0	0	d__Bacteria; p__Proteobacteria; c__Gammaproteobacteria; o__Burkholderiales; f__Oxalobacteraceae; g__Duganella
JHVO01000026.12.1514	0	0	0	0	0	0	2	0	0	0	0	0	0	0	0	0	0	0	0	0	0	0	0	0	0	0	0	0	0	0	0	1	0	0	0	0	0	0	5	1	1	0	0	d__Bacteria; p__Actinobacteriota; c__Actinobacteria; o__Frankiales; f__Geodermatophilaceae; g__Blastococcus
AB630438.1.1404	0	0	0	0	0	0	0	0	0	0	0	0	0	0	0	0	0	0	8	0	0	1	0	0	0	0	0	0	0	0	0	0	0	0	0	0	1	0	0	0	0	0	0	d__Bacteria; p__Proteobacteria; c__Alphaproteobacteria; o__Rhizobiales; f__Devosiaceae; g__Devosia
FPLS01061230.12.1537	0	0	0	0	0	0	0	0	0	0	0	0	0	0	0	0	0	0	0	0	0	0	0	0	0	0	0	0	0	10	0	0	0	0	0	0	0	0	0	0	0	0	0	d__Bacteria; p__Proteobacteria; c__Gammaproteobacteria; o__Xanthomonadales; f__Xanthomonadaceae; g__Arenimonas; s__uncultured_bacterium
CP002417.172901.174423	0	0	0	0	0	0	0	0	0	0	0	0	0	1	0	0	0	0	2	0	0	0	0	0	0	0	0	0	0	3	0	4	0	0	0	0	0	0	0	0	0	0	0	d__Bacteria; p__Proteobacteria; c__Gammaproteobacteria; o__Burkholderiales; f__Comamonadaceae; g__Variovorax; s__Variovorax_paradoxus
AJ504424.1.1380	0	0	0	2	0	0	0	0	0	0	0	1	0	0	0	0	0	0	1	0	0	1	0	3	0	0	0	0	0	0	0	0	0	0	2	0	0	0	0	0	0	0	0	d__Bacteria; p__Actinobacteriota; c__Actinobacteria; o__Corynebacteriales; f__Corynebacteriaceae; g__Corynebacterium; s__uncultured_bacterium
FPLL01008217.18.1529	0	0	0	0	0	0	0	0	0	0	0	0	0	0	0	0	0	0	3	0	0	0	0	0	0	0	0	0	0	7	0	0	0	0	0	0	0	0	0	0	0	0	0	d__Bacteria; p__Myxococcota; c__Myxococcia; o__Myxococcales; f__Myxococcaceae; g__P3OB-42
AB991213.1.1444	0	0	0	0	0	0	0	0	0	0	0	0	0	2	0	0	0	0	3	1	0	2	0	0	0	0	0	0	0	1	0	0	0	0	0	0	1	0	0	0	0	0	0	d__Bacteria; p__Actinobacteriota; c__Actinobacteria; o__Micrococcales; f__Microbacteriaceae; g__Lysinimonas
AF159364.1.1496	0	0	0	0	0	0	0	0	0	0	0	0	0	0	0	0	0	0	0	0	0	0	0	0	0	0	3	0	0	4	0	3	0	0	0	0	0	0	0	0	0	0	0	d__Bacteria; p__Actinobacteriota; c__Actinobacteria; o__Micrococcales; f__Microbacteriaceae; g__Rathayibacter; s__Rathayibacter_caricis
MF002057.1.1458	0	0	0	0	0	0	0	0	0	0	0	0	0	0	0	0	0	0	0	10	0	0	0	0	0	0	0	0	0	0	0	0	0	0	0	0	0	0	0	0	0	0	0	d__Bacteria; p__Cyanobacteria; c__Cyanobacteriia; o__Cyanobacteriales; f__Coleofasciculaceae; g__Microcoleus_SAG_1449-1a; s__Microcoleus_sp.
AB680997.1.1412	0	0	0	0	0	0	0	0	0	0	0	0	0	3	0	1	0	0	0	0	0	4	0	0	0	0	1	0	0	0	0	1	0	0	0	0	0	0	0	0	0	0	0	d__Bacteria; p__Proteobacteria; c__Alphaproteobacteria; o__Sphingomonadales; f__Sphingomonadaceae; g__Sphingomonas; s__uncultured_bacterium
KF911152.1.1438	0	0	0	0	0	0	0	0	0	0	0	0	0	0	0	0	0	0	0	0	0	10	0	0	0	0	0	0	0	0	0	0	0	0	0	0	0	0	0	0	0	0	0	d__Bacteria; p__Bacteroidota; c__Bacteroidia; o__Flavobacteriales; f__Flavobacteriaceae; g__Flavobacterium; s__uncultured_bacterium
New.ReferenceOTU146	0	0	0	0	0	0	0	0	0	1	0	0	0	0	0	0	0	0	0	2	2	0	0	2	0	1	1	0	0	1	0	0	0	0	0	0	0	0	0	0	0	0	0	d__Bacteria; p__Proteobacteria; c__Gammaproteobacteria; o__Enterobacterales; f__Morganellaceae; g__Buchnera; s__Buchnera_aphidicola
New.CleanUp.ReferenceOTU9759	0	0	0	0	0	0	0	0	0	0	0	0	0	0	0	0	0	0	0	0	0	0	0	0	0	0	0	0	0	0	0	0	0	0	0	0	0	0	5	1	1	3	0	d__Bacteria; p__Proteobacteria; c__Gammaproteobacteria; o__Enterobacterales; f__Morganellaceae; g__Buchnera; s__Buchnera_aphidicola
New.CleanUp.ReferenceOTU10911	0	2	0	0	0	2	0	2	3	0	0	0	1	0	0	0	0	0	0	0	0	0	0	0	0	0	0	0	0	0	0	0	0	0	0	0	0	0	0	0	0	0	0	d__Bacteria; p__Proteobacteria; c__Gammaproteobacteria; o__Enterobacterales; f__Morganellaceae; g__Buchnera; s__Buchnera_aphidicola
New.CleanUp.ReferenceOTU12734	0	0	0	0	0	0	0	0	0	6	0	0	0	0	0	0	0	0	0	0	0	0	0	0	0	4	0	0	0	0	0	0	0	0	0	0	0	0	0	0	0	0	0	d__Bacteria; p__Proteobacteria; c__Gammaproteobacteria; o__Enterobacterales; f__Morganellaceae; g__Buchnera; s__Buchnera_aphidicola
New.CleanUp.ReferenceOTU13005	0	0	0	0	0	0	0	0	0	0	0	0	0	0	0	0	0	0	0	0	0	0	0	0	0	0	0	0	0	10	0	0	0	0	0	0	0	0	0	0	0	0	0	d__Bacteria; p__Proteobacteria; c__Gammaproteobacteria; o__Burkholderiales; f__Comamonadaceae; g__Paucibacter; s__uncultured_bacterium
New.CleanUp.ReferenceOTU14637	0	0	0	0	0	0	2	0	0	2	0	0	0	0	0	0	0	0	1	0	0	1	0	0	0	0	1	0	0	0	2	0	0	1	0	0	0	0	0	0	0	0	0	d__Bacteria; p__Proteobacteria; c__Gammaproteobacteria; o__Enterobacterales; f__Morganellaceae; g__Buchnera; s__Buchnera_aphidicola
New.CleanUp.ReferenceOTU14874	0	0	0	0	0	0	0	0	0	1	0	0	0	0	0	0	0	0	0	0	0	0	0	0	0	0	2	1	0	3	3	0	0	0	0	0	0	0	0	0	0	0	0	Unassigned
New.CleanUp.ReferenceOTU18851	0	0	0	0	0	0	0	0	0	0	0	0	0	0	0	0	0	0	0	0	0	0	0	0	0	0	0	0	0	0	0	0	0	0	0	0	0	1	1	2	6	0	0	d__Bacteria; p__Proteobacteria; c__Gammaproteobacteria; o__Enterobacterales; f__Morganellaceae; g__Buchnera; s__Buchnera_aphidicola
New.CleanUp.ReferenceOTU20987	0	1	0	0	0	0	0	0	0	0	0	0	0	4	0	0	0	0	0	2	0	0	0	0	0	0	0	0	0	0	0	0	0	0	0	0	0	0	0	0	0	0	3	d__Bacteria; p__Actinobacteriota; c__Actinobacteria; o__Propionibacteriales; f__Nocardioidaceae; g__Nocardioides
New.CleanUp.ReferenceOTU22280	1	0	0	0	0	0	1	0	0	2	0	0	0	0	0	0	0	0	0	0	0	0	0	0	3	0	0	1	1	0	1	0	0	0	0	0	0	0	0	0	0	0	0	d__Bacteria; p__Proteobacteria; c__Gammaproteobacteria; o__Enterobacterales; f__Morganellaceae; g__Buchnera; s__Buchnera_aphidicola
New.CleanUp.ReferenceOTU23144	0	0	0	0	0	0	0	0	0	0	0	0	0	0	0	0	0	0	0	0	0	0	0	0	0	0	0	0	0	0	0	10	0	0	0	0	0	0	0	0	0	0	0	d__Bacteria; p__Proteobacteria; c__Gammaproteobacteria; o__Enterobacterales; f__Morganellaceae; g__Candidatus_Regiella; s__Candidatus_Regiella
New.CleanUp.ReferenceOTU24115	0	0	0	0	0	0	0	0	0	0	0	0	0	0	0	0	0	0	0	0	1	1	1	2	0	1	0	0	0	0	0	0	0	0	1	3	0	0	0	0	0	0	0	d__Bacteria; p__Proteobacteria; c__Gammaproteobacteria; o__Enterobacterales; f__Morganellaceae; g__Buchnera; s__Buchnera_aphidicola
New.CleanUp.ReferenceOTU24551	0	0	0	0	0	0	0	0	0	0	0	0	0	1	0	0	0	0	1	0	0	0	0	1	0	0	0	0	0	0	4	0	3	0	0	0	0	0	0	0	0	0	0	d__Bacteria; p__Proteobacteria; c__Gammaproteobacteria; o__Enterobacterales; f__Morganellaceae; g__Buchnera; s__Buchnera_aphidicola
New.CleanUp.ReferenceOTU25480	2	0	0	0	0	0	0	0	0	1	0	0	0	0	0	0	0	0	1	1	0	1	0	1	0	0	0	0	0	0	0	0	0	2	0	1	0	0	0	0	0	0	0	d__Bacteria; p__Proteobacteria; c__Gammaproteobacteria; o__Enterobacterales; f__Morganellaceae; g__Buchnera; s__Buchnera_aphidicola
New.CleanUp.ReferenceOTU27525	0	0	0	2	3	0	0	0	0	0	0	0	0	0	5	0	0	0	0	0	0	0	0	0	0	0	0	0	0	0	0	0	0	0	0	0	0	0	0	0	0	0	0	d__Bacteria; p__Proteobacteria; c__Gammaproteobacteria; o__Enterobacterales; f__Morganellaceae; g__Buchnera; s__Buchnera_aphidicola
New.CleanUp.ReferenceOTU28123	0	1	1	0	0	0	0	2	2	0	0	0	2	0	0	0	0	0	1	0	1	0	0	0	0	0	0	0	0	0	0	0	0	0	0	0	0	0	0	0	0	0	0	d__Bacteria; p__Proteobacteria; c__Gammaproteobacteria; o__Enterobacterales; f__Morganellaceae; g__Buchnera; s__Buchnera_aphidicola
New.CleanUp.ReferenceOTU30007	0	0	0	0	0	0	2	0	0	0	0	0	0	0	0	0	0	0	0	0	0	0	0	0	4	0	1	1	0	0	2	0	0	0	0	0	0	0	0	0	0	0	0	d__Bacteria; p__Proteobacteria; c__Gammaproteobacteria; o__Enterobacterales; f__Morganellaceae; g__Buchnera; s__Buchnera_aphidicola
New.CleanUp.ReferenceOTU32019	0	0	0	0	0	0	0	0	0	0	0	0	0	0	0	0	0	0	10	0	0	0	0	0	0	0	0	0	0	0	0	0	0	0	0	0	0	0	0	0	0	0	0	d__Bacteria; p__Acidobacteriota; c__Vicinamibacteria; o__Vicinamibacterales; f__Vicinamibacteraceae; g__Vicinamibacter; s__uncultured_bacterium
New.CleanUp.ReferenceOTU32368	0	0	0	0	0	0	0	0	0	0	0	0	0	0	0	0	0	0	0	0	1	0	5	1	0	0	0	0	0	0	0	0	0	0	1	1	0	0	0	0	0	0	1	d__Bacteria; p__Proteobacteria; c__Gammaproteobacteria; o__Enterobacterales; f__Morganellaceae; g__Buchnera; s__Buchnera_aphidicola
New.CleanUp.ReferenceOTU32559	0	0	0	0	0	0	0	0	0	0	0	0	0	0	0	0	0	0	0	0	0	0	0	0	0	0	0	0	0	0	0	10	0	0	0	0	0	0	0	0	0	0	0	d__Bacteria; p__Proteobacteria; c__Gammaproteobacteria; o__Pseudomonadales; f__Moraxellaceae; g__Acinetobacter
New.CleanUp.ReferenceOTU35644	0	0	0	0	0	0	0	0	0	0	0	0	0	0	0	0	0	0	0	0	1	2	0	2	0	3	0	0	0	0	0	0	0	0	0	2	0	0	0	0	0	0	0	d__Bacteria; p__Proteobacteria; c__Gammaproteobacteria; o__Enterobacterales; f__Morganellaceae; g__Buchnera; s__Buchnera_aphidicola
New.CleanUp.ReferenceOTU39127	0	0	0	0	0	0	0	0	0	0	0	0	0	0	0	0	0	0	7	0	0	0	0	0	0	0	0	0	0	1	0	0	0	0	0	0	2	0	0	0	0	0	0	d__Bacteria; p__Proteobacteria; c__Alphaproteobacteria; o__Rhizobiales; f__Hyphomicrobiaceae; g__Hyphomicrobium; s__uncultured_bacterium
New.CleanUp.ReferenceOTU39542	0	0	0	6	1	0	0	0	0	0	0	0	0	0	0	0	0	0	0	1	0	0	0	1	0	0	1	0	0	0	0	0	0	0	0	0	0	0	0	0	0	0	0	d__Bacteria; p__Proteobacteria; c__Gammaproteobacteria; o__Pseudomonadales; f__Moraxellaceae; g__Acinetobacter; s__Acinetobacter_sp.
New.CleanUp.ReferenceOTU41490	0	0	0	0	0	0	0	0	0	0	0	0	0	1	0	1	0	0	0	0	0	1	0	0	0	0	0	3	0	3	1	0	0	0	0	0	0	0	0	0	0	0	0	d__Bacteria; p__Proteobacteria; c__Gammaproteobacteria; o__Enterobacterales; f__Morganellaceae; g__Buchnera; s__Buchnera_aphidicola
New.CleanUp.ReferenceOTU43112	0	0	0	0	0	0	0	0	0	0	0	0	0	0	0	0	0	0	0	0	3	0	2	0	0	3	0	0	0	0	0	0	0	0	1	1	0	0	0	0	0	0	0	d__Bacteria; p__Proteobacteria; c__Gammaproteobacteria; o__Enterobacterales; f__Morganellaceae; g__Buchnera; s__Buchnera_aphidicola
New.CleanUp.ReferenceOTU44274	0	0	0	0	0	0	1	0	0	0	0	0	0	0	0	0	0	0	0	0	0	0	0	0	5	0	1	1	0	0	2	0	0	0	0	0	0	0	0	0	0	0	0	d__Bacteria; p__Proteobacteria; c__Gammaproteobacteria; o__Enterobacterales; f__Morganellaceae; g__Buchnera; s__Buchnera_aphidicola
New.CleanUp.ReferenceOTU44520	0	0	0	0	0	0	0	0	0	0	0	0	0	0	0	0	0	0	0	0	0	0	0	0	0	0	0	0	0	0	0	0	0	10	0	0	0	0	0	0	0	0	0	d__Bacteria; p__Actinobacteriota; c__Actinobacteria; o__Micrococcales; f__Microbacteriaceae; g__uncultured
New.CleanUp.ReferenceOTU45893	0	0	0	0	0	0	0	0	0	0	0	0	0	0	0	0	0	0	10	0	0	0	0	0	0	0	0	0	0	0	0	0	0	0	0	0	0	0	0	0	0	0	0	d__Bacteria; p__Bacteroidota; c__Bacteroidia; o__Cytophagales; f__Microscillaceae; g__uncultured; s__uncultured_bacterium
New.CleanUp.ReferenceOTU47190	0	0	0	0	0	0	5	0	0	2	0	0	0	0	0	0	0	0	0	0	0	0	0	0	0	0	1	2	0	0	0	0	0	0	0	0	0	0	0	0	0	0	0	d__Bacteria; p__Proteobacteria; c__Gammaproteobacteria; o__Enterobacterales; f__Morganellaceae; g__Buchnera; s__Buchnera_aphidicola
New.CleanUp.ReferenceOTU47213	0	0	0	0	0	0	0	0	0	0	0	0	0	1	0	0	0	0	3	5	0	0	0	0	0	0	0	1	0	0	0	0	0	0	0	0	0	0	0	0	0	0	0	d__Bacteria; p__Actinobacteriota; c__Actinobacteria; o__Propionibacteriales; f__Nocardioidaceae; g__Marmoricola
New.CleanUp.ReferenceOTU47561	0	0	0	0	0	0	0	0	0	0	0	0	0	0	0	0	0	0	0	0	0	0	0	0	0	0	0	0	0	0	0	9	0	0	0	0	0	0	0	0	0	0	1	d__Bacteria; p__Proteobacteria; c__Gammaproteobacteria; o__Enterobacterales; f__Morganellaceae; g__Candidatus_Regiella; s__Candidatus_Regiella
New.CleanUp.ReferenceOTU47905	0	1	0	0	0	0	0	1	0	0	0	0	0	0	0	0	0	0	0	0	0	0	0	0	0	0	0	0	0	0	0	0	0	0	0	0	0	0	3	1	2	2	0	d__Bacteria; p__Proteobacteria; c__Gammaproteobacteria; o__Enterobacterales; f__Morganellaceae; g__Buchnera; s__Buchnera_aphidicola
New.CleanUp.ReferenceOTU51471	0	0	0	0	0	0	0	0	0	1	0	0	0	0	0	0	0	0	0	0	0	1	0	0	3	0	3	0	0	1	1	0	0	0	0	0	0	0	0	0	0	0	0	d__Bacteria; p__Proteobacteria; c__Gammaproteobacteria; o__Enterobacterales; f__Morganellaceae; g__Buchnera; s__Buchnera_aphidicola
New.CleanUp.ReferenceOTU52178	0	0	0	0	0	0	0	0	0	0	0	0	0	0	0	0	10	0	0	0	0	0	0	0	0	0	0	0	0	0	0	0	0	0	0	0	0	0	0	0	0	0	0	d__Bacteria; p__Proteobacteria; c__Gammaproteobacteria; o__Enterobacterales; f__Yersiniaceae; g__Serratia
New.CleanUp.ReferenceOTU52757	1	0	0	0	0	0	0	0	0	0	0	0	0	0	0	0	0	0	0	0	0	0	5	0	0	0	0	0	0	0	0	0	0	0	2	2	0	0	0	0	0	0	0	d__Bacteria; p__Proteobacteria; c__Gammaproteobacteria; o__Enterobacterales; f__Morganellaceae; g__Buchnera; s__Buchnera_aphidicola
New.CleanUp.ReferenceOTU55770	0	0	0	0	0	0	0	0	0	0	0	0	0	0	0	0	0	0	0	0	0	0	2	4	0	0	0	0	0	0	0	0	0	0	2	2	0	0	0	0	0	0	0	d__Bacteria; p__Proteobacteria; c__Gammaproteobacteria; o__Enterobacterales; f__Morganellaceae; g__Buchnera; s__Buchnera_aphidicola
New.CleanUp.ReferenceOTU56424	0	0	0	0	0	0	0	0	0	0	0	0	0	0	0	0	0	0	0	0	0	0	0	0	0	10	0	0	0	0	0	0	0	0	0	0	0	0	0	0	0	0	0	d__Bacteria; p__Proteobacteria; c__Gammaproteobacteria; o__Burkholderiales; f__Comamonadaceae; g__Acidovorax; s__Acidovorax_sp.
New.CleanUp.ReferenceOTU58085	0	0	0	0	0	0	0	0	0	0	0	0	0	0	0	0	0	0	10	0	0	0	0	0	0	0	0	0	0	0	0	0	0	0	0	0	0	0	0	0	0	0	0	d__Bacteria; p__Verrucomicrobiota; c__Verrucomicrobiae; o__Chthoniobacterales; f__Chthoniobacteraceae; g__Candidatus_Udaeobacter; s__uncultured_cyanobacterium
New.CleanUp.ReferenceOTU58606	0	0	0	0	1	0	0	0	0	0	0	0	0	0	0	0	0	0	0	0	1	0	1	0	3	1	0	0	0	0	0	0	0	0	2	0	0	0	0	0	0	0	1	d__Bacteria; p__Proteobacteria; c__Gammaproteobacteria; o__Enterobacterales; f__Morganellaceae; g__Buchnera; s__Buchnera_aphidicola
New.CleanUp.ReferenceOTU61349	0	0	0	0	0	0	0	0	0	0	0	0	0	0	0	0	0	0	0	0	0	0	10	0	0	0	0	0	0	0	0	0	0	0	0	0	0	0	0	0	0	0	0	d__Bacteria; p__Proteobacteria; c__Alphaproteobacteria; o__Sphingomonadales; f__Sphingomonadaceae; g__Qipengyuania
New.CleanUp.ReferenceOTU62709	1	0	0	0	0	0	0	0	0	0	0	0	0	0	0	0	0	0	0	0	1	0	2	0	0	0	0	0	0	0	0	0	0	0	2	4	0	0	0	0	0	0	0	d__Bacteria; p__Proteobacteria; c__Gammaproteobacteria; o__Enterobacterales; f__Morganellaceae; g__Buchnera; s__Buchnera_aphidicola
New.CleanUp.ReferenceOTU64188	0	0	0	0	0	0	0	0	0	0	0	0	0	0	0	0	0	0	2	0	0	0	0	0	0	0	0	0	0	1	2	0	0	0	0	0	0	0	0	0	0	0	5	d__Bacteria; p__Proteobacteria; c__Gammaproteobacteria; o__Enterobacterales; f__Morganellaceae; g__Buchnera
New.CleanUp.ReferenceOTU66182	2	0	0	4	0	0	1	0	0	0	0	1	0	0	0	0	0	0	0	0	0	0	0	0	1	1	0	0	0	0	0	0	0	0	0	0	0	0	0	0	0	0	0	d__Bacteria; p__Proteobacteria; c__Gammaproteobacteria; o__Enterobacterales; f__Morganellaceae; g__Buchnera; s__Buchnera_aphidicola
New.CleanUp.ReferenceOTU66662	0	0	0	0	0	0	0	0	0	0	0	0	0	0	0	0	0	10	0	0	0	0	0	0	0	0	0	0	0	0	0	0	0	0	0	0	0	0	0	0	0	0	0	d__Bacteria; p__Proteobacteria; c__Gammaproteobacteria; o__Orbales; f__Orbaceae; g__Gilliamella; s__Serratia_symbiotica
New.CleanUp.ReferenceOTU68151	0	0	0	0	0	0	0	0	0	0	0	0	0	0	0	0	0	0	0	0	1	0	0	0	0	0	0	0	0	0	0	1	0	0	0	0	1	0	0	0	7	0	0	d__Bacteria; p__Proteobacteria; c__Alphaproteobacteria; o__Rhodobacterales; f__Rhodobacteraceae; g__Paracoccus
New.CleanUp.ReferenceOTU68390	0	0	0	0	0	0	0	0	0	1	0	0	0	0	0	0	0	0	0	0	0	0	0	0	0	0	4	0	0	1	4	0	0	0	0	0	0	0	0	0	0	0	0	Unassigned
New.CleanUp.ReferenceOTU70626	0	0	0	1	4	0	0	0	0	0	0	3	0	0	0	0	2	0	0	0	0	0	0	0	0	0	0	0	0	0	0	0	0	0	0	0	0	0	0	0	0	0	0	d__Bacteria; p__Proteobacteria; c__Gammaproteobacteria; o__Enterobacterales; f__Morganellaceae; g__Buchnera; s__Buchnera_aphidicola
