# Supplementary material for: Microbiome of the Aphid Genus Dysaphis Börner (Hemiptera: Aphidinae) and Its Relation to Ant Attendance
Source: Insects. 2022 Nov 26;13(12):1089. doi: 10.3390/insects13121089 (PMC9781600; doi:10.3390/insects13121089)
Supplement: Supplementary file 1 [file insects-13-01089-s001.zip › Table S3.xlsx]

## Sheet: Table S3
Table S3
Relative abundance of symbionts in studied samples
Relative Abundance
#OTU ID	1d-21	1-21	2-21	3-21	4-21	5-21	8-19	8d-21	9d-21	9-21	10-19	10-21	10d-21	11d-21	2021-11-01	12d-21	2021-12-01	13-21	13d-21	14d-21	15-20	15d-21	16-19	16-20	16d-21	17-20	17d-21	18d-21	19-20	19d-21	20d-21	22-19	23-20	26-20	32-19	33-19	36-19	40	48	50	52	70	a8d-21
d__Bacteria;p__Proteobacteria;c__Gammaproteobacteria;o__Enterobacterales;f__Morganellaceae;g__Buchnera;s__Buchnera_aphidicola	0.996909	0.999115	0.997875	0.998367	0.999766	0.999361	0.881035	0.998627	0.999251	0.85146	0.997881	0.998649	0.974347	0.992787	0.998302	0.998982	0.342249	0.96001	0.933161	0.987722	0.997517	0.977782	0.994363	0.860541	0.937856	0.891293	0.990145	0.979823	0.922629	0.843259	0.887325	0.554533	0.998571	0.998804	0.999195	0.991974	0.984861	0.999849	0.997387	0.993094	0.998943	0.999873	0.885195
d__Bacteria;p__Proteobacteria;c__Gammaproteobacteria;o__Enterobacterales;f__Yersiniaceae;g__Serratia;s__uncultured_bacterium	3.65057e-05	6.81021e-05	5.23368e-05	0.000172449	0	0	0	0.000338208	1.03965e-05	9.21782e-05	0	0	0.0246929	8.58717e-05	0	0	0.653914	2.01357e-05	0.00520793	0.00022045	5.10955e-05	0.000376987	0	0	0.000278172	0.000203935	0.000219881	0.000125409	3.11142e-05	1.18375e-05	2.92284e-05	8.02021e-06	3.08325e-05	0.000160174	0	1.45269e-05	0.000211943	2.6642e-05	0	0	0	0	0.000109726
d__Bacteria;p__Proteobacteria;c__Gammaproteobacteria;o__Enterobacterales;f__Morganellaceae;g__Candidatus_Regiella;s__Candidatus_Regiella	0	0	1.04674e-05	0	0	1.03066e-05	8.80506e-06	0	1.03965e-05	1.0242e-05	6.81501e-06	0	1.12908e-05	4.90695e-05	0	2.12141e-05	0	0.00970541	0.0478124	0	0	0	1.22682e-05	2.8403e-05	0	0.000155379	0.000249865	1.39344e-05	1.03714e-05	0.127609	0.108116	0.276761	9.24974e-05	1.06783e-05	0	7.26343e-06	7.56939e-06	0	0	0	0	0	0.113394
d__Bacteria;p__Proteobacteria;c__Gammaproteobacteria;o__Enterobacterales;f__Yersiniaceae;g__Serratia;s__Candidatus_Fukatsuia	0.00176444	0	0	2.02881e-05	1.80188e-05	1.03066e-05	0.117997	9.94728e-06	0	0.147844	0	3.34881e-05	1.12908e-05	0.000993658	2.1491e-05	0.000233355	0	0.000201357	0.00144378	0.000987233	0.00122629	0.00137418	0.000269901	0.138919	0.0035606	0.107299	0.00118936	0.00107295	1.03714e-05	0.000781278	0.00111068	0.000216546	0.00101747	0.000277635	0.00042522	0.0034356	0	0	0	0	0	0	0.000736735
d__Bacteria;p__Proteobacteria;c__Gammaproteobacteria;o__Enterobacterales;f__Morganellaceae;g__Candidatus_Hamiltonella;s__Candidatus_Hamiltonella	0	0	0	0	0	0	0	0	0	0	0	0	0	0	0	0	0	0	0	0	0	0	0	0	0	9.71119e-06	0	0	1.03714e-05	0	0	0.144276	0	0	0	0	0	0	0	0	0	0	0
d__Bacteria;p__Firmicutes;c__Bacilli;o__Entomoplasmatales;f__Spiroplasmataceae;g__Spiroplasma;s__uncultured_bacterium	0	0	0	0	0	0	0	0	1.03965e-05	0	0	0	0	0	0	0	0	0	0	0.00752406	0	0	0	0	0	0	0	0	0.0769973	0	9.74279e-06	0	0	0	0	0	0	0	0	0	0	0	0
d__Bacteria;p__Proteobacteria;c__Alphaproteobacteria;o__Rickettsiales;f__Anaplasmataceae;g__Wolbachia;s__Wolbachia_endosymbiont	0	0	0	0	0	0	0	0	0	0	0	0	0	0	0	0	0	0	0	0	0	0	0	0	0.0527692	0	0	0	0	0	0	0	0	0	0	1.45269e-05	0	0	0	0	2.78053e-05	0	0
d__Bacteria;p__Proteobacteria;c__Gammaproteobacteria;o__Burkholderiales;f__Comamonadaceae;g__Pelomonas;s__uncultured_bacterium	0.000474574	0.000431313	2.09347e-05	0.00047677	5.40565e-05	0.000298892	0	0.000726151	0.000311896	0.00015363	0	0.00104929	0.000474212	0.0039869	0.00114977	0.000339425	3.27919e-05	6.04071e-05	0.000747673	0.00111184	0	0.000535078	0	0	0.000751064	0	0.00377796	0.0163032	0	0.000414314	0.00260133	0	0	0	0	0	0	0	0	0	0	0	0.000156752
d__Bacteria;p__Proteobacteria;c__Gammaproteobacteria;o__Orbales;f__Orbaceae;g__Gilliamella;Other	0	0	0	0	0	0	0	0	0	0	0	0	0	0	0	0	0	0.0294787	0	0	0	0	0	0	0	0	0	0	0	0	0	0	0	0	0	0	0	0	0	0	0	0	0
d__Bacteria;p__Proteobacteria;c__Gammaproteobacteria;o__Pseudomonadales;f__Moraxellaceae;g__Acinetobacter;s__Acinetobacter_sp.	0	1.13504e-05	0	9.12964e-05	9.00941e-06	0	0	0	0	0	0	0	0	0	0	0	0	0	0	9.58479e-06	1.02191e-05	0.000948547	6.1341e-06	1.42015e-05	0	9.71119e-06	4.9973e-05	0	0	5.91877e-05	2.92284e-05	0.0153747	0	1.06783e-05	2.71417e-05	0	1.51388e-05	2.6642e-05	4.00432e-05	1.85646e-05	1.85369e-05	6.69196e-06	0
d__Bacteria;p__Actinobacteriota;c__Actinobacteria;o__Propionibacteriales;f__Propionibacteriaceae;g__Cutibacterium;s__uncultured_bacterium	6.08428e-05	0.000170255	0.000188413	0.000395618	9.00941e-06	0.000175213	0.000246542	9.94728e-05	0.000197534	0.000133146	0.000647426	8.93017e-05	7.90353e-05	6.13369e-05	0.000107455	4.24282e-05	0	2.01357e-05	0.000128909	0.000162941	0.000132848	0.000109448	0.0010612	0.000142015	0.000139086	0.000126245	0.00038979	0.0004459	8.29712e-05	3.55126e-05	9.74279e-05	0.000176445	0.00016444	7.4748e-05	3.61889e-05	1.45269e-05	0.00037847	1.77614e-05	0.000390422	0.000575502	0.000491227	6.69196e-05	7.8376e-05
d__Bacteria;p__Bacteroidota;c__Bacteroidia;o__Flavobacteriales;f__Weeksellaceae;g__Chryseobacterium;s__Chryseobacterium_sp.	0	0	0	0	0	0	0	0	0	0	0	0	0	3.68021e-05	0	0	0	0	1.28909e-05	9.58479e-06	9.19719e-05	0.00373339	0	0	0.00175248	0	0	0	0	1.18375e-05	1.94856e-05	0.000144364	0	0	0	0	0.000832633	0	0	0	0	0	0
d__Bacteria;p__Proteobacteria;c__Gammaproteobacteria;o__Enterobacterales;f__Enterobacteriaceae;g__Escherichia-Shigella;s__Escherichia_coli	0	0	0	0	0	0	0	0	0	0	0	0	0	0	0	0	0	0	0	0	0	0	0	0	0	0	0	0	0	0	0	0	0	0	0	0	0	0	0	0.00546727	0	0	0
d__Bacteria;p__Bacteroidota;c__Bacteroidia;o__Flavobacteriales;f__Flavobacteriaceae;g__Flavobacterium;s__metagenome	0	0	0	0	0	0	0	0	0	0	0	0	0	0	0	0	0	0	0	0	0	0	0	0	0	0	0	0	0	0.0034684	0	0	0	0	0	0	0	0	0	0	0	0	0
Unassigned;Other;Other;Other;Other;Other;Other	0	4.54014e-05	5.23368e-05	0.000111584	3.60377e-05	2.06132e-05	0	9.94728e-06	3.11896e-05	0.000143388	0	2.23254e-05	1.12908e-05	2.45348e-05	0	0.000116677	0	0	0.000154691	0.00022045	0	0	0	0	0.000806698	0	0.000539709	0.000195081	0.000155571	0.000343289	0.000224084	0	8.22199e-05	0	0	0	0	0	0	0	0	0	0
d__Bacteria;p__Proteobacteria;c__Gammaproteobacteria;o__Pseudomonadales;f__Pseudomonadaceae;g__Pseudomonas;Other	0	0	0.00174805	4.05762e-05	0	0	0	0	0	5.12101e-05	0	0	0	1.22674e-05	0	0	0	0	0	0	3.06573e-05	0.000753974	0	0	0	0	0	0	0	3.55126e-05	0	1.60404e-05	0	0	0	0	0.000484441	0	9.00973e-05	0	0	0	0
d__Bacteria;p__Proteobacteria;c__Alphaproteobacteria;o__Sphingomonadales;f__Sphingomonadaceae;g__Sphingomonas;s__uncultured_bacterium	0	0	0	0	0	0	0	0	0	0	0	1.11627e-05	0	0.000134941	0	1.0607e-05	0	0	0.000863691	3.83391e-05	0	0.00138634	0	0	0	9.71119e-06	0.00023987	0	0	8.28628e-05	1.94856e-05	8.02021e-06	0	0	1.80945e-05	0	0.000310345	0	0	9.28229e-06	0	0	0
d__Bacteria;p__Proteobacteria;c__Alphaproteobacteria;o__Rhizobiales;f__Xanthobacteraceae;g__Bradyrhizobium;s__Bradyrhizobium_sp.	3.65057e-05	5.67518e-05	0	8.11524e-05	0	2.06132e-05	0	2.98418e-05	9.35687e-05	1.0242e-05	0	2.23254e-05	1.12908e-05	0.000245348	5.37276e-05	3.18211e-05	0	0	0.000412509	3.83391e-05	0	0	0	0	8.34516e-05	9.71119e-06	6.99622e-05	0.000627047	0	0.000236751	0.000126656	0	0	0	0	0	5.29857e-05	0	0	0	0	0	0
d__Bacteria;p__Proteobacteria;c__Alphaproteobacteria;o__Rhizobiales;f__Rhizobiaceae;g__Allorhizobium-Neorhizobium-Pararhizobium-Rhizobium;s__Agrobacterium_radiobacter	0	0	0	0	0	0	0	0	0	0	0	0	0	0	0	3.18211e-05	0	0	1.28909e-05	0	1.02191e-05	0	6.1341e-05	0	0.000111269	1.94224e-05	0	0	0	3.55126e-05	0	8.02021e-05	0	3.20349e-05	0	0	0.0019302	0	0	0	0	0	0
d__Bacteria;p__Proteobacteria;c__Gammaproteobacteria;o__Enterobacterales;f__Morganellaceae;g__Candidatus_Hamiltonella;Other	0	0	0	0	0	0	0	0	0	0	0	0	0	0	0	0	0	0	0	0	0	0	0	0	0	0	0	0	0	0	0	0.00228576	0	0	0	0	0	0	0	0	0	0	0
d__Bacteria;p__Proteobacteria;c__Gammaproteobacteria;o__Enterobacterales;f__Erwiniaceae;g__Erwinia;s__Erwinia_rhapontici	0	0	0	0	0	0	0	0	0	0	0	0	0	0	0	0	0	0	0	0	0	0	0	0	0	0	0	0	0	0	0	0	0	0	0	0.0021645	0	0	0	0	0	0	0
d__Bacteria;p__Proteobacteria;c__Gammaproteobacteria;o__Burkholderiales;f__Comamonadaceae;g__Variovorax;s__Variovorax_sp.	0	0	0	0	0	0	0	0	0	0	0	0	0	0	0	0	0	0	9.02364e-05	9.58479e-06	0	0.000644526	0	0	0	9.71119e-06	0.000159914	0	0	0.00106538	0	1.60404e-05	0	0	0	0	1.51388e-05	0	0	0	0	0	0
d__Bacteria;p__Firmicutes;c__Bacilli;o__Bacillales;f__Bacillaceae;g__Bacillus;s__Bacillus_thermoamylovorans	0	0	0	0	0	0	0.000211322	0	0	0	0.0004089	0	0	0	0	0	0	0	0	0	0	0	0.000736092	0	0	0	0	0	0	0	0	0.000497253	0	0	0	0	0	0	2.00216e-05	9.28229e-06	1.85369e-05	1.33839e-05	0
d__Bacteria;p__Proteobacteria;c__Alphaproteobacteria;o__Rhizobiales;f__Rhizobiaceae;g__Allorhizobium-Neorhizobium-Pararhizobium-Rhizobium;Other	0	0	0	0	0	0	0	0	0	0	0	0	0	1.22674e-05	0	0	0	0	0	1.91696e-05	1.02191e-05	0.000717491	0	0	0	7.76895e-05	0.000109941	1.39344e-05	0	7.10252e-05	0	0.000545374	0	0	9.04724e-06	0	0.000204374	0	0	0	0	0	0
d__Bacteria;p__Verrucomicrobiota;c__Verrucomicrobiae;o__Verrucomicrobiales;f__Rubritaleaceae;g__Luteolibacter;s__uncultured_bacterium	0	0	0	0	0	0	0	0	0	0	0	0	0	0	0	0	0	0	0	0	0	0.000194574	0	0	0	0	0	0	0	0.00146786	0	7.21819e-05	0	0	0	0	0	0	0	0	0	0	0
d__Bacteria;p__Proteobacteria;c__Gammaproteobacteria;o__Enterobacterales;f__Erwiniaceae;g__Erwinia;Other	0	0	4.18695e-05	0	0	0	0	0	0	0	0	0	0	0	0	0	0	0	0	0	0	2.43217e-05	0	0	0	0	0	0	0	0	0	1.60404e-05	0	0	8.14251e-05	0	4.54164e-05	0	0.00149161	9.28229e-06	9.26844e-06	0	0
d__Bacteria;p__Proteobacteria;c__Alphaproteobacteria;o__Sphingomonadales;f__Sphingomonadaceae;g__Novosphingobium;s__uncultured_bacterium	0	0	0	0	0	0	0	0	0	0	0	0	0	2.45348e-05	0	0	0	0	0.000128909	9.58479e-06	1.02191e-05	0.00014593	0.000294437	0	0	9.71119e-06	0	0	0	9.47003e-05	0	0.000176445	0	4.27131e-05	0	0	0.000779647	0	0	0	0	0	0
d__Bacteria;p__Proteobacteria;c__Gammaproteobacteria;o__Enterobacterales;f__Morganellaceae;g__Buchnera;Other	0.000584091	0	0	0	0	0	0	0	0	0	0	0	0	0	0	0	0	0	2.57818e-05	0	0	0	0	0	0.000667612	0	0	0	0	1.18375e-05	1.94856e-05	0	0	0	0	0	0	0	0	0.000222775	2.78053e-05	6.69196e-06	7.8376e-05
d__Bacteria;p__Proteobacteria;c__Alphaproteobacteria;o__Rhizobiales;f__Rhizobiaceae;g__Allorhizobium-Neorhizobium-Pararhizobium-Rhizobium;s__uncultured_bacterium	0	0	0	0	0	0	0	0	0	0	0	0	0	0	0	0	0	0	0	0	0	0.0014593	0	0	0	9.71119e-06	1.99892e-05	0	0	1.18375e-05	0	6.41617e-05	0	0	0	0	7.56939e-06	0	0	0	0	0	0
d__Bacteria;p__Proteobacteria;c__Gammaproteobacteria;o__Enterobacterales;f__Enterobacteriaceae;g__Salmonella;s__Salmonella_enterica	0	0	0	0	0	0	0	0	0	0	0	0	0	0	0	0	0.00153029	0	0	0	0	0	0	0	0	0	0	0	0	0	0	0	0	0	0	0	0	0	0	0	0	0	0
d__Bacteria;p__Patescibacteria;c__Saccharimonadia;o__Saccharimonadales;f__Saccharimonadales;g__Saccharimonadales;s__uncultured_bacterium	0	0	0	0	0	0	0	0	0	0	0	0	0	0	0	0	0	0	0	0	0	0.00104583	0	0	0	0	0	0	0	0.000118375	0	0.000240606	0	0	0	0	0	0	0	0	0	0	0
d__Bacteria;p__Proteobacteria;c__Gammaproteobacteria;o__Burkholderiales;f__Comamonadaceae;g__Acidovorax;Other	0	0	0	0	0	0	0	0	0	0	0	0	0	0	0	0	0	0	1.28909e-05	0	0	0	0	0	0	9.71119e-06	0	0	0	0.00117192	0	0	0	0	0	0	0.000189235	0	0	0	0	0	0
d__Bacteria;p__Proteobacteria;c__Gammaproteobacteria;o__Enterobacterales;f__Yersiniaceae;g__Serratia;s__Serratia_plymuthica	0	0	0	0	0	0	0	0	0	0	0	0	0	0	0	0	0.000896312	0	0	0	0.000306573	2.43217e-05	0	0	0	0	0	0	0	0	0	0.000152384	0	0	0	0	0	0	0	0	0	0	0
d__Bacteria;p__Bacteroidota;c__Bacteroidia;o__Flavobacteriales;f__Flavobacteriaceae;g__Flavobacterium;s__uncultured_bacterium	0	0	0	0	0	0	0	0	0	0	0	0	0	1.22674e-05	0	0	0	0	0.000180473	0	0	0.000291861	0.000141084	0	0	9.71119e-06	0	0	0	0.000248588	0	0	0	3.20349e-05	0	0	0.000439025	0	0	0	0	0	0
d__Bacteria;p__Bacteroidota;c__Bacteroidia;o__Sphingobacteriales;f__Sphingobacteriaceae;g__Pedobacter;s__uncultured_bacterium	0	0	0	0	0	0	0	0	0	0	0	0	0	0	0	0	0	0	0	0	0	0.0011188	0	0	0	0	0	0	0	1.18375e-05	0	0	0	0	0	0	0.000219512	0	0	0	0	0	0
d__Bacteria;p__Firmicutes;c__Bacilli;o__Staphylococcales;f__Staphylococcaceae;g__Staphylococcus;Other	2.43371e-05	0	0	5.07202e-05	1.80188e-05	1.03066e-05	0	9.94728e-06	1.03965e-05	2.0484e-05	6.81501e-05	0	2.25815e-05	6.13369e-05	1.07455e-05	1.0607e-05	1.09306e-05	0	0	0	2.04382e-05	1.21609e-05	0.000110414	5.68061e-05	0.00019472	9.71119e-06	6.99622e-05	9.75406e-05	0	2.36751e-05	0	0	2.0555e-05	1.06783e-05	3.61889e-05	7.26343e-06	8.32633e-05	2.6642e-05	3.00324e-05	0.000139234	4.63422e-05	0	0
d__Bacteria;p__Proteobacteria;c__Gammaproteobacteria;o__Burkholderiales;f__Comamonadaceae;g__Pelomonas;Other	0	0	0	0	0	0	0	9.94728e-06	0	0	0	2.23254e-05	1.12908e-05	4.90695e-05	0	0	0	0	2.57818e-05	9.58479e-06	0	1.21609e-05	0	0	5.56344e-05	0	7.99568e-05	0.000278687	0	0.000686577	4.8714e-05	0	0	0	0	0	0	0	0	0	0	0	0
d__Bacteria;p__Bacteroidota;c__Bacteroidia;o__Flavobacteriales;f__Flavobacteriaceae;g__Flavobacterium;Other	0	0	0	0	0	0	0	0	0	0	0	0	0	0	0	0	0	0	0.000257818	0	0	0	0	0	0	0	0	0	0	0.000781278	0	0	0	0	0	0	0.000227082	0	0	0	0	0	0
d__Bacteria;p__Actinobacteriota;c__Actinobacteria;o__Corynebacteriales;f__Tsukamurellaceae;g__Tsukamurella;s__Tsukamurella_paurometabola	0	0	0	0	0	0	0	0	0	0	0	0	0	0	0	2.12141e-05	0	0	0	0.000162941	3.06573e-05	0	0	0	0	0	0	0	0	0	0	0	0	0	0	0	0.000961313	0	0	0	0	0	4.70256e-05
d__Bacteria;p__Actinobacteriota;c__Actinobacteria;o__Corynebacteriales;f__Nocardiaceae;g__Rhodococcus;s__Rhodococcus_sp.	0	0	0	0	0	0	0	0	0	0	0	0	0	0	0	0	0	0	0	0	0	0.000267539	0	0	2.78172e-05	9.71119e-06	1.99892e-05	1.39344e-05	0	4.73502e-05	0	0.000136344	0	2.13566e-05	0	0	0.000650968	0	0	0	0	0	0
d__Bacteria;p__Proteobacteria;c__Alphaproteobacteria;o__Sphingomonadales;f__Sphingomonadaceae;g__Sphingobium;s__Sphingomonas_sp.	0	0	0	0	0	0	0	0	0	0	0	0	0	0	0	0	0	0	0	0	0	0	0	0	0	0	0.00103944	0	0	4.73502e-05	0	5.61415e-05	0	0	0	0	4.54164e-05	0	0	0	0	0	0
d__Bacteria;p__Bacteroidota;c__Bacteroidia;o__Flavobacteriales;f__Flavobacteriaceae;g__Flavobacterium;s__Flavobacterium_sp.	0	0	0	0	0	0	0	0	0	0	0	0	0	0	0	0	0	0	0	0	0	0	0	0	0	0	0	0	0	0.00116008	0	0	0	0	0	0	0	0	0	0	0	0	0
d__Bacteria;p__Bacteroidota;c__Bacteroidia;o__Chitinophagales;f__Chitinophagaceae;g__Aurantisolimonas;Other	0	0	0	0	0	0	0	0	0	0	0	0	0	0	0	0	0	0	0	0	0	0	0	0	0	9.71119e-06	0	0	0	0.00114824	0	0	0	0	0	0	0	0	0	0	0	0	0
d__Bacteria;p__Proteobacteria;c__Gammaproteobacteria;o__Burkholderiales;f__Comamonadaceae;g__Paucibacter;Other	0	0	0	0	0	0	0	0	0	0	0	0	0	0	0	0	0	0	0	0	0	0	0	0	0	0	0	0	0	0.00112457	0	0	0	0	0	0	0	0	0	0	0	0	0
d__Bacteria;p__Proteobacteria;c__Gammaproteobacteria;o__Enterobacterales;f__Yersiniaceae;g__Serratia;s__Serratia_marcescens	0	0	0	0	0	0	0	0	0	0	0	0	0	0	0	0	0.00109306	0	0	0	0	0	0	0	0	0	0	0	0	0	0	0	0	0	0	0	0	0	0	0	0	0	0
d__Bacteria;p__Actinobacteriota;c__Actinobacteria;o__Corynebacteriales;f__Mycobacteriaceae;g__Mycobacterium;Other	0	0	0	0	0	0	0	0	0	0	0	0	0	0.000368021	0	0	0	0	0.0005672	1.91696e-05	0	0	0	0	0	0	9.9946e-06	0	0	1.18375e-05	0	2.40606e-05	0	0	0	0	6.05551e-05	0	0	0	0	0	0
d__Bacteria;p__Actinobacteriota;c__Actinobacteria;o__Micrococcales;f__Microbacteriaceae;g__Microbacterium;s__Microbacterium_sp.	0	0	0	0	0	0	0	0	0	0	0	0	0	0	0	0	0	0	0	9.58479e-06	0	0.00085126	0	0	0	0	9.9946e-06	0	0	9.47003e-05	9.74279e-06	0	0	2.13566e-05	0	0	2.27082e-05	0	0	0	0	0	1.56752e-05
d__Bacteria;p__Actinobacteriota;c__Actinobacteria;o__Corynebacteriales;f__Nocardiaceae;g__Williamsia;s__Williamsia_sp.	0	0	0	0	0	0	0	0	0	0	0	0	0	0	0	0	0	0	0	0	0	0	0	0	0	0	0	0	0	0	0	2.40606e-05	0	0	0	0	0.000984021	0	0	0	0	0	0
d__Bacteria;p__Firmicutes;c__Bacilli;o__Lactobacillales;f__Streptococcaceae;g__Streptococcus;s__uncultured_bacterium	0	0	0	0	0	0	8.80506e-05	0	0	0	7.49651e-05	1.11627e-05	0	1.22674e-05	2.1491e-05	1.0607e-05	0	0	0	0	0	0	1.84023e-05	5.68061e-05	0	6.79783e-05	0.000229876	5.57375e-05	4.14856e-05	0	9.74279e-06	3.20808e-05	0	0	0	7.26343e-06	4.54164e-05	1.77614e-05	3.00324e-05	4.64115e-05	6.48791e-05	6.69196e-06	0
d__Bacteria;p__Actinobacteriota;c__Actinobacteria;o__Corynebacteriales;f__Tsukamurellaceae;g__Tsukamurella;Other	0	0	0	0	0	0	0	0	0	0	0	0	0	0	0	0	0	0	0	0	0.000173725	0	0	0	0	0	0	0	0	0	0	5.61415e-05	0	0	0	0	0.000711523	0	0	0	0	0	0
d__Bacteria;p__Proteobacteria;c__Alphaproteobacteria;o__Sphingomonadales;f__Sphingomonadaceae;g__Sphingobium;s__Sphingobium_rhizovicinum	0	0	0	0	0	0	0	0	0	0	0	0	0	0	0	0	0	0	0	0	3.06573e-05	0.000352665	0	0	0	0	0	0	0	9.47003e-05	0	2.40606e-05	0	0	1.80945e-05	0	0.000408747	0	0	0	0	0	0
d__Bacteria;p__Proteobacteria;c__Gammaproteobacteria;o__Enterobacterales;f__Yersiniaceae;g__Serratia;Other	0	0	0	0	0	0	0	0	0	0	6.81501e-06	0	0	0	0	0	0.000109306	0	0	0	0	0	0	0	0	0	0	0	0	0	0	0	0	0	0	0.000798977	0	0	0	0	0	0	0
d__Bacteria;p__Firmicutes;c__Bacilli;o__Bacillales;f__Bacillaceae;g__Bacillus;s__Bacillus_sp.	0	0	0	0	0	0	4.40253e-05	0	0	0	0.000184005	0	0	2.45348e-05	0	0	0	0	0	0	0	0	0.000410985	0	0	0	0	0	0	0	0	0.000216546	0	0	0	0	0	0	1.00108e-05	0	9.26844e-06	0	0
d__Bacteria;p__Proteobacteria;c__Alphaproteobacteria;o__Sphingomonadales;f__Sphingomonadaceae;g__Sphingobium;Other	0	0	0	0	0	0	0	0	0	0	0	0	0	0	0	0	0	0	0	0	0	0.000182413	0	0	0	0	0	0	0	0	0	0	0	0	1.80945e-05	0	0.000673676	0	0	0	0	0	0
d__Bacteria;p__Bacteroidota;c__Bacteroidia;o__Chitinophagales;f__Chitinophagaceae;g__Taibaiella;s__uncultured_bacterium	0	0	0	0	0	0	0	0	0	0	0	0	0	0	0	0	0	0	0	0	0	0.000753974	0	0	0	0	0	0	0	0	0	0	0	0	0	0	9.84021e-05	0	0	0	0	0	0
d__Bacteria;p__Actinobacteriota;c__Actinobacteria;o__Corynebacteriales;f__Corynebacteriaceae;g__Lawsonella;s__uncultured_bacterium	1.21686e-05	1.13504e-05	1.04674e-05	0	0	1.03066e-05	2.64152e-05	9.94728e-06	0	2.0484e-05	4.089e-05	1.11627e-05	2.25815e-05	0	0	0	0	0	5.15637e-05	0	2.04382e-05	0	5.52069e-05	4.26046e-05	0	0	7.99568e-05	5.57375e-05	0	0	0	4.01011e-05	0	0	0	0	9.08327e-05	0	0.000100108	7.42583e-05	4.63422e-05	0	0
d__Bacteria;p__Proteobacteria;c__Alphaproteobacteria;o__Sphingomonadales;f__Sphingomonadaceae;g__Novosphingobium;Other	0	0	0	2.02881e-05	0	1.03066e-05	0	0	0	0	0	0	0	0	0	1.0607e-05	0	0	0.000541419	1.91696e-05	0	0	0	0	2.78172e-05	0	9.9946e-06	0.000153278	0	0	1.94856e-05	0	0	0	0	0	0	0	0	0	0	0	0
d__Bacteria;p__Proteobacteria;c__Alphaproteobacteria;o__Rhizobiales;f__Beijerinckiaceae;g__Methylobacterium-Methylorubrum;Other	0	0	0	0	9.00941e-06	0	0	0	0	0	0	0	0	2.45348e-05	0	3.18211e-05	0	2.01357e-05	0.000167582	3.83391e-05	0	6.08043e-05	0	1.42015e-05	0	5.82671e-05	0.000119935	2.78687e-05	0	4.73502e-05	0	0.000160404	0	0	0	0	2.27082e-05	0	0	0	0	0	0
d__Bacteria;p__Proteobacteria;c__Gammaproteobacteria;o__Burkholderiales;f__Comamonadaceae;Other;Other	2.43371e-05	0	0	0	0	0	0	9.94728e-06	0	1.0242e-05	0	0	0	8.58717e-05	0	1.0607e-05	0	0	0	0	0	0.000267539	0	0	5.56344e-05	0	4.9973e-05	9.75406e-05	0	3.55126e-05	9.74279e-06	8.02021e-06	0	0	0	0	0.00012111	0	0	0	0	0	0
d__Bacteria;p__Cyanobacteria;c__Cyanobacteriia;o__Chloroplast;f__Chloroplast;g__Chloroplast;Other	0	0	0	3.04321e-05	6.30659e-05	0	0	0	1.03965e-05	0	8.17801e-05	0	3.38723e-05	4.90695e-05	2.1491e-05	0	0	2.01357e-05	0	0	0	3.64826e-05	0.000257632	0	0	9.71119e-06	0	0	0	0	0	4.01011e-05	0	0	9.04724e-06	7.26343e-06	0	0	4.00432e-05	2.78469e-05	2.78053e-05	0	0
d__Bacteria;p__Bacteroidota;c__Bacteroidia;o__Cytophagales;f__Cytophagaceae;g__Cytophaga;s__uncultured_bacterium	0	0	0	0	0	0	0	0	0	0	0	0	0	0	0	0	0	0	0	2.87544e-05	0	0	0	0	0	0	0	0	0	0.000733928	0	0	0	0	0	0	0	0	0	0	0	0	0
d__Bacteria;p__Proteobacteria;c__Gammaproteobacteria;o__Burkholderiales;f__Comamonadaceae;g__Comamonas;s__Comamonas_koreensis	0	0	0	0	0	0	0	0	0	0	0	0	0	0	0	0	0	0	0	0	0	0.000121609	0	0	0	0	0	0	0	0	0	0.000633597	0	0	0	0	0	0	0	0	0	0	0
d__Bacteria;p__Actinobacteriota;c__Actinobacteria;o__Micrococcales;f__Microbacteriaceae;g__Lysinimonas;Other	0	0	0	0	0	0	0	0	0	0	0	0	0	8.58717e-05	0	0	0	0	0.000399618	9.58479e-06	0	0.00013377	0	0	0	0	0	0	0	4.73502e-05	0	2.40606e-05	0	1.06783e-05	1.80945e-05	0	7.56939e-06	0	0	0	0	0	0
d__Bacteria;p__Actinobacteriota;c__Actinobacteria;o__Propionibacteriales;f__Nocardioidaceae;g__Aeromicrobium;Other	0	0	0	0	0	0	0	0	0	0	0	0	0	1.22674e-05	0	1.0607e-05	0	0	0.000412509	0	0	1.21609e-05	3.68046e-05	0	0	0	1.99892e-05	0	0	0	0	9.62425e-05	2.0555e-05	2.13566e-05	0	0	6.81245e-05	0	0	0	0	0	0
d__Bacteria;p__Proteobacteria;c__Gammaproteobacteria;o__Enterobacterales;f__Yersiniaceae;g__Serratia;s__Rahnella_sp.	0	0	0	0	0	0	0	0	0	0	0	0	0	0	0	0	0	0	0	0	0	0	0	0	0	0	0	0	0	0	0	0	0	0	0	0.000704553	0	0	0	0	0	0	0
d__Bacteria;p__Bacteroidota;c__Bacteroidia;o__Chitinophagales;f__Chitinophagaceae;g__Aurantisolimonas;s__uncultured_bacterium	0	0	0	0	0	0	0	0	0	0	0	0	0	3.68021e-05	0	0	0	0	0.0001418	0.000115017	0	0	0	0	0	0	0	0	0	0.000378801	1.94856e-05	0	0	0	0	0	0	0	0	0	0	0	0
d__Bacteria;p__Proteobacteria;c__Gammaproteobacteria;o__Cellvibrionales;f__Cellvibrionaceae;g__Cellvibrio;Other	0	0	0	0	0	0	0	0	0	0	0	0	0	0	0	0	0	0	0	0	0	0	0	0	0	0	0	0	0	0.00067474	0	0	0	0	0	0	1.51388e-05	0	0	0	0	0	0
d__Bacteria;p__Bacteroidota;c__Bacteroidia;o__Cytophagales;f__Microscillaceae;g__uncultured;Other	0	0	0	0	0	0	0	0	0	0	0	0	0	0	0	0	0	0	0	0	0	0	0	0	0	0	0	0	0	0.000686577	0	0	0	0	0	0	0	0	0	0	0	0	0
d__Bacteria;p__Proteobacteria;c__Gammaproteobacteria;o__Burkholderiales;f__Comamonadaceae;g__Polaromonas;Other	0	0	0	0	0	0	0	0	0	0	0	0	0	0	0	0	0	0	0	0	0	0.000656687	0	0	0	0	9.9946e-06	0	0	0	0	0	0	0	0	0	0	0	0	0	0	0	0
d__Bacteria;p__Bacteroidota;c__Bacteroidia;o__Sphingobacteriales;f__Sphingobacteriaceae;g__Pedobacter;s__Flavobacterium_sp.	0	0	0	0	0	0	0	0	0	0	0	0	0	0	0	0	0	0	0	0	0	0.000304022	0.000190157	0	0.000139086	2.91336e-05	0	0	0	0	0	0	0	0	0	0	0	0	0	0	0	0	0
d__Bacteria;p__Actinobacteriota;c__Actinobacteria;o__Streptomycetales;f__Streptomycetaceae;g__Streptomyces;s__Streptomyces_sp.	0	0	0	0	0	0	0	0	0	0	0	0	0	0	0	0	0	0	0.000644546	0	0	0	0	0	0	0	0	0	0	0	0	0	0	0	0	0	0	0	0	0	0	0	0
d__Bacteria;p__Proteobacteria;c__Alphaproteobacteria;o__Sphingomonadales;f__Sphingomonadaceae;g__Sphingomonas;Other	0	0	0	0	0	0	0	0	0	0	0	0	0	1.22674e-05	0	0	0	0	0.000167582	2.87544e-05	0	0.000255378	0	0	2.78172e-05	0	9.9946e-06	0	0	0.000118375	0	0	0	0	0	0	7.56939e-06	0	0	0	0	0	0
d__Bacteria;p__Proteobacteria;c__Gammaproteobacteria;o__Pseudomonadales;f__Moraxellaceae;g__Acinetobacter;s__Acinetobacter_calcoaceticus	0	0	0	0	0	0	0	0	0	0	0	0	0	3.68021e-05	0	0	0	0	0	0.000162941	4.08764e-05	9.72869e-05	0	0	0	0	0	0	0	0	0	2.40606e-05	0	0	0	0	0.000264929	0	0	0	0	0	0
d__Bacteria;p__Actinobacteriota;c__Actinobacteria;o__Corynebacteriales;f__Corynebacteriaceae;g__Corynebacterium;s__uncultured_bacterium	0	0	0	2.02881e-05	0	0	0	0	1.03965e-05	0	6.81501e-06	2.23254e-05	0	1.22674e-05	1.07455e-05	1.0607e-05	0	0	2.57818e-05	1.91696e-05	1.02191e-05	1.21609e-05	6.1341e-05	7.10076e-05	5.56344e-05	1.94224e-05	0	2.78687e-05	2.07428e-05	1.18375e-05	0	2.40606e-05	0	0	5.42834e-05	0	1.51388e-05	0	3.00324e-05	9.28229e-06	2.78053e-05	1.33839e-05	1.56752e-05
d__Bacteria;p__Proteobacteria;c__Gammaproteobacteria;o__Xanthomonadales;f__Xanthomonadaceae;g__Thermomonas;s__metagenome	0	0	0	0	0	0	0	0	0	0	0	0	0	0	0	0	0	0	0	0	0	0	0	0	0	0	0	0	0	0.000615552	0	0	0	0	0	0	0	0	0	0	0	0	0
d__Bacteria;p__Actinobacteriota;c__Actinobacteria;o__Micrococcales;f__Microbacteriaceae;g__Rathayibacter;Other	0	0	0	0	0	0	0	0	0	0	0	0	0	0	0	0	0	0	6.44546e-05	9.58479e-06	0	8.5126e-05	0	4.26046e-05	0	7.76895e-05	0	0	0	0	0	0.000216546	0	5.33914e-05	0	0	3.7847e-05	0	0	0	0	0	0
d__Bacteria;p__Bacteroidota;c__Bacteroidia;o__Cytophagales;f__Microscillaceae;g__uncultured;s__metagenome	0	0	0	0	0	0	0	0	0	0	0	0	0	0	0	0	0	0	0	0	0	0	0	0	0	0	0	0	0	0.000556364	0	0	0	0	0	0	3.02776e-05	0	0	0	0	0	0
d__Bacteria;p__Proteobacteria;c__Gammaproteobacteria;o__Pseudomonadales;f__Moraxellaceae;g__Enhydrobacter;Other	0	0	0	3.04321e-05	0	0	8.80506e-06	9.94728e-06	2.0793e-05	2.0484e-05	5.45201e-05	2.23254e-05	3.38723e-05	0	0	1.0607e-05	0	0	1.28909e-05	8.62631e-05	1.02191e-05	0	3.68046e-05	0	0	3.88448e-05	4.9973e-05	2.78687e-05	0	0	9.74279e-06	0	0	0	0	7.26343e-06	1.51388e-05	2.6642e-05	1.00108e-05	9.28229e-06	0	1.33839e-05	1.56752e-05
d__Bacteria;p__Bacteroidota;c__Bacteroidia;o__Cytophagales;f__Microscillaceae;g__Chryseolinea;s__uncultured_bacterium	0	0	0	0	0	0	0	0	0	0	0	0	0	0	0	0	0	0	0	0	0	0	0	0	0	0	0	0	0	0.00058004	0	0	0	0	0	0	0	0	0	0	0	0	0
d__Bacteria;p__Proteobacteria;c__Alphaproteobacteria;o__Rhodobacterales;f__Rhodobacteraceae;g__Flavimaricola;Other	0	0	0	0	0	0	0	0	0	0	0	0	0	0	0	0	0	0	0	0	0	0	0	0	0	0	0	0	0	0.00058004	0	0	0	0	0	0	0	0	0	0	0	0	0
d__Bacteria;p__Proteobacteria;c__Gammaproteobacteria;o__Enterobacterales;f__Erwiniaceae;g__Pantoea;Other	0	0	0	0	0	0	0	0	0	0	0	0	0	0	0	0	0	0	0	0	0	0	0	0	0	0	0	0	0	0	0	0	0	0	0	0.000559284	7.56939e-06	0	0	0	0	0	0
d__Bacteria;p__Proteobacteria;c__Gammaproteobacteria;o__Burkholderiales;f__Hydrogenophilaceae;g__Tepidiphilus;Other	0	0	0	0	0	0	4.40253e-05	0	0	0	0.00010904	0	0	0	0	0	0	0	0	0	0	0	0.000276035	0	0	0	0	0	0	0	0	0.000128323	0	0	0	0	0	0	0	9.28229e-06	0	0	0
d__Bacteria;p__Actinobacteriota;c__Actinobacteria;o__Micrococcales;f__Microbacteriaceae;g__uncultured;Other	0	0	0	0	0	0	0	0	0	0	0	0	0	0	0	0	0	0	9.02364e-05	3.83391e-05	0	4.86435e-05	0	0	0	0	9.9946e-06	0	0	0.000201238	0	0	0	0.000117461	0	0	5.29857e-05	0	0	0	0	0	0
d__Bacteria;p__Proteobacteria;c__Alphaproteobacteria;o__Rhodobacterales;f__Rhodobacteraceae;g__Paracoccus;Other	0	2.27007e-05	0	0	0	0	1.76101e-05	1.98946e-05	0	1.0242e-05	0	0	0	0	0	1.0607e-05	0	0	2.57818e-05	9.58479e-06	1.02191e-05	1.21609e-05	0	0	0	0	0	5.57375e-05	0	0	0	8.02021e-06	0	0	0	0	0.000242221	0	0	0	8.3416e-05	0	1.56752e-05
d__Bacteria;p__Firmicutes;c__Bacilli;o__Staphylococcales;f__Staphylococcaceae;g__Staphylococcus;s__uncultured_bacterium	0	0	0	0	0	1.03066e-05	0	0	0	0	1.363e-05	0	0	1.22674e-05	1.07455e-05	1.0607e-05	0	0	0	9.58479e-06	0	0	0	0	0.000445075	0	0	0	0	0	0	0	0	0	0	0	0	0	0	9.28229e-06	0	0	0
d__Bacteria;p__Bacteroidota;c__Bacteroidia;o__Flavobacteriales;f__Weeksellaceae;g__Chryseobacterium;Other	0	0	0	0	0	0	0	0	0	0	0	0	0	4.90695e-05	0	0	0	0	1.28909e-05	0	2.04382e-05	0.000243217	0	0	0	0	0	6.96718e-05	0	9.47003e-05	0	0	0	0	0	0	0	0	0	0	0	0	0
d__Bacteria;p__Proteobacteria;c__Gammaproteobacteria;o__Burkholderiales;f__Comamonadaceae;g__Variovorax;Other	0	0	0	0	0	0	0	0	0	0	0	0	0	0	0	0	0	0	0	0	0	9.72869e-05	0	0	0	0	0	0	0	0.000366964	0	0	0	0	0	0	0	0	0	0	0	0	0
d__Bacteria;p__Proteobacteria;c__Gammaproteobacteria;o__Orbales;f__Orbaceae;g__Gilliamella;s__Serratia_symbiotica	0	0	0	0	0	0	0	0	0	0	0	0	0	0	0	0	0	0.000463121	0	0	0	0	0	0	0	0	0	0	0	0	0	0	0	0	0	0	0	0	0	0	0	0	0
d__Bacteria;p__Actinobacteriota;c__Actinobacteria;o__Micrococcales;f__Micrococcaceae;g__Micrococcus;s__Micrococcus_luteus	1.21686e-05	0	0	3.04321e-05	0	0	1.76101e-05	9.94728e-06	2.0793e-05	0	1.363e-05	2.23254e-05	1.12908e-05	1.22674e-05	2.1491e-05	0	0	0	1.28909e-05	1.91696e-05	0	0	6.1341e-06	0	2.78172e-05	0	3.99784e-05	4.18031e-05	0	0	9.74279e-06	1.60404e-05	0	0	0	0	0	0	4.00432e-05	1.85646e-05	3.70738e-05	0	1.56752e-05
d__Bacteria;p__Proteobacteria;c__Gammaproteobacteria;o__Burkholderiales;f__Nitrosomonadaceae;g__Ellin6067;s__metagenome	0	0	0	0	0	0	0	0	0	0	0	0	0	0	0	0	0	0	0.000438291	0	0	0	0	0	0	0	0	0	0	0	0	0	0	0	0	0	0	0	0	0	0	0	0
d__Bacteria;p__Proteobacteria;c__Gammaproteobacteria;o__Enterobacterales;f__Morganellaceae;g__Photorhabdus;s__Photorhabdus_temperata	0	0	0	0	0	0	0	0	0	0	0	0	0	0	0	0	0	0	0	0.000431315	0	0	0	0	0	0	0	0	0	0	0	0	0	0	0	0	0	0	0	0	0	0	0
d__Bacteria;p__Firmicutes;c__Clostridia;o__Peptostreptococcales-Tissierellales;f__Peptostreptococcales-Tissierellales;g__Anaerococcus;s__uncultured_bacterium	3.65057e-05	1.13504e-05	0	0	0	0	0	9.94728e-06	0	0	0	0	0	1.22674e-05	0	0	0	0	0	9.58479e-06	0	0	0	0	0	2.91336e-05	0.000209887	4.18031e-05	0	0	9.74279e-06	4.01011e-05	0	0	0	0	7.56939e-06	0	0	0	0	0	0
d__Bacteria;p__Bacteroidota;c__Bacteroidia;o__Cytophagales;f__Microscillaceae;g__Chryseolinea;Other	0	0	0	0	0	0	0	0	0	0	0	0	0	0	0	0	0	0	0	0	0	0	0	0	0	0	0	0	0	0.000414314	0	0	0	0	0	0	0	0	0	0	0	0	0
d__Bacteria;p__Proteobacteria;c__Gammaproteobacteria;o__Burkholderiales;f__Comamonadaceae;g__Rhizobacter;s__uncultured_bacterium	0	0	0	0	0	0	0	0	0	0	0	0	0	0	0	0	0	0	0	0	0	0.000413469	0	0	0	0	0	0	0	0	0	0	0	0	0	0	0	0	0	0	0	0	0
d__Bacteria;p__Actinobacteriota;c__Actinobacteria;o__Propionibacteriales;f__Nocardioidaceae;g__Aeromicrobium;s__uncultured_bacterium	0	0	0	0	0	0	0	0	0	0	0	0	0	0.000110406	0	0	0	0	0.000103127	5.75087e-05	0	0	0	0	0	0	2.99838e-05	0	0	2.36751e-05	0	4.01011e-05	0	0	0	0	3.02776e-05	0	0	0	0	0	1.56752e-05
d__Bacteria;p__Proteobacteria;c__Gammaproteobacteria;o__Xanthomonadales;f__Xanthomonadaceae;g__Stenotrophomonas;s__Stenotrophomonas_sp.	0	0	0	0	0	0	0	0	0	0	0	0	0	0	0	0	0	0	0	0	0.000173725	0	0	0	0	0	0	0	0	0	0	0	0	0	0	0	0.000227082	0	0	0	0	0	0
d__Bacteria;p__Proteobacteria;c__Gammaproteobacteria;o__Burkholderiales;f__Hydrogenophilaceae;g__Hydrogenophilus;s__uncultured_bacterium	0	0	0	0	0	0	3.52203e-05	0	0	0	8.85951e-05	0	0	0	0	0	0	0	0	0	0	0	0.000141084	0	0	0	0	0	0	0	0	0.000128323	0	0	0	0	0	0	0	0	0	0	0
d__Bacteria;p__Proteobacteria;c__Alphaproteobacteria;o__Sphingomonadales;f__Sphingomonadaceae;g__uncultured;s__uncultured_bacterium	0	0	0	0	0	0	0	0	0	0	0	0	0	0	0	0	0	0	0.000360946	0	0	0	0	0	0	0	0	0	0	0	9.74279e-06	0	0	0	0	0	7.56939e-06	0	0	0	0	0	0
d__Bacteria;p__Proteobacteria;c__Gammaproteobacteria;o__Burkholderiales;f__Methylophilaceae;g__Methylotenera;Other	0	0	0	0	0	0	0	0	0	0	0	0	0	0	0	0	0	0	0.000360946	0	0	0	0	0	0	0	0	0	0	1.18375e-05	0	0	0	0	0	0	0	0	0	0	0	0	0
d__Bacteria;p__Bacteroidota;c__Bacteroidia;o__Chitinophagales;f__Chitinophagaceae;g__Edaphobaculum;s__metagenome	0	0	0	0	0	0	0	0	0	0	0	0	0	0	0	0	0	0	0	0	0	0	0	0	0	0	0	0	0	0.000366964	0	0	0	0	0	0	0	0	0	0	0	0	0
d__Bacteria;p__Bacteroidota;c__Bacteroidia;o__Chitinophagales;f__Chitinophagaceae;g__Ferruginibacter;s__uncultured_bacterium	0	0	0	0	0	0	0	0	0	0	0	0	0	0	0	0	0	0	0	0	0	0	0	0	0	0	0	0	0	0.000366964	0	0	0	0	0	0	0	0	0	0	0	0	0
d__Bacteria;p__Proteobacteria;c__Alphaproteobacteria;o__Sphingomonadales;f__Sphingomonadaceae;g__Sphingobium;s__Sphingobium_sp.	0	0	0	0	0	0	0	0	0	0	0	0	0	0	0	0	0	0	5.15637e-05	9.58479e-06	3.06573e-05	0	6.74751e-05	0	2.78172e-05	0	1.99892e-05	0	0	5.91877e-05	0	5.61415e-05	0	2.13566e-05	0	0	0	0	0	0	0	0	1.56752e-05
d__Bacteria;p__Myxococcota;c__Polyangia;o__Polyangiales;f__Polyangiaceae;g__Pajaroellobacter;s__uncultured_bacterium	0	0	0	0	0	0	0	0	0	0	0	0	0	0	0	0	0	0	0.000348055	0	0	0	0	0	0	0	0	0	0	0	0	0	0	1.06783e-05	0	0	0	0	0	0	0	0	0
d__Bacteria;p__Proteobacteria;c__Gammaproteobacteria;o__Burkholderiales;f__Comamonadaceae;g__Schlegelella;Other	0	0	0	0	0	0	3.52203e-05	0	0	0	3.4075e-05	0	0	0	0	0	0	0	0	0	0	0	0.000233096	0	0	0	0	0	0	0	0	4.81213e-05	0	0	0	0	0	0	0	0	0	0	0
d__Bacteria;p__Bacteroidota;c__Bacteroidia;o__Flavobacteriales;f__Weeksellaceae;g__Chryseobacterium;s__uncultured_bacterium	0	0	0	0	0	0	0	0	0	0	0	0	0	0	0	0	0	0	0	0	0	0.000231056	0	0	0	0	0	0	0	1.18375e-05	0	0	0	0	0	0	0.000105971	0	0	0	0	0	0
d__Bacteria;p__Bacteroidota;c__Bacteroidia;o__Cytophagales;f__Microscillaceae;g__Ohtaekwangia;s__metagenome	0	0	0	0	0	0	0	0	0	0	0	0	0	0	0	0	0	0	0	0	0	0	0	0	0	0	0	0	0	0.000343289	0	0	0	0	0	0	0	0	0	0	0	0	0
d__Bacteria;p__Actinobacteriota;c__Actinobacteria;o__Frankiales;f__Nakamurellaceae;g__Nakamurella;s__uncultured_bacterium	0	0	0	0	0	0	0	0	0	0	0	0	0	2.45348e-05	0	0	0	0	0	0	0	0	0	0	0	0	5.99676e-05	0	0	0.000224913	0	8.02021e-06	0	1.06783e-05	0	0	1.51388e-05	0	0	0	0	0	0
d__Bacteria;p__Bacteroidota;c__Bacteroidia;o__Sphingobacteriales;f__Sphingobacteriaceae;g__Mucilaginibacter;Other	0	0	0	0	0	0	0	0	0	0	0	0	0	0	0	0	0	0	0	0	0	0	0.000220828	0	0	0	0	0	0	0	0	0	0	0	0	0	0.00012111	0	0	0	0	0	0
d__Bacteria;p__Proteobacteria;c__Alphaproteobacteria;o__Rhizobiales;f__Methylopilaceae;Other;Other	0	0	0	0	0	0	0	0	0	0	0	0	0	0	0	0	0	0	0.000322273	0	0	0	0	0	0	0	0	0	0	0	0	0	0	0	0	0	7.56939e-06	0	0	0	0	0	0
d__Bacteria;p__Bacteroidota;c__Bacteroidia;o__Sphingobacteriales;f__Sphingobacteriaceae;g__Pedobacter;Other	0	0	0	0	0	0	0	0	0	0	0	0	0	0	0	0	0	0	6.44546e-05	7.66783e-05	0	0	0	0	0	0	0	0	0	0	0	1.60404e-05	0	1.06783e-05	0	0	0.000158957	0	0	0	0	0	0
d__Bacteria;p__Actinobacteriota;c__Actinobacteria;o__Propionibacteriales;f__Nocardioidaceae;g__Nocardioides;Other	0	1.13504e-05	0	0	0	0	0	0	0	0	0	0	0	4.90695e-05	0	0	0	0	0	1.91696e-05	0	0	0	0	0	0	0	0	0	2.36751e-05	0	0	0	0	0	0	0.000174096	0	0	0	0	0	4.70256e-05
d__Bacteria;p__Proteobacteria;c__Gammaproteobacteria;o__Burkholderiales;f__Comamonadaceae;g__uncultured;s__uncultured_bacterium	0	0	0	0	0	0	0	0	0	0	0	0	0	0	0	0	0	0	0.0001418	0	0	0	0	0	0	0	0	0	0	0.000177563	0	0	0	0	0	0	0	0	0	0	0	0	0
d__Bacteria;p__Proteobacteria;c__Gammaproteobacteria;o__Xanthomonadales;f__Xanthomonadaceae;g__Vulcaniibacterium;s__uncultured_bacterium	0	0	0	0	0	0	7.92456e-05	0	0	0	7.49651e-05	0	0	0	0	0	0	0	0	0	0	0	9.81457e-05	0	0	0	0	0	0	0	0	6.41617e-05	0	0	0	0	0	0	0	0	0	0	0
d__Bacteria;p__Proteobacteria;c__Gammaproteobacteria;o__Burkholderiales;f__Nitrosomonadaceae;g__DSSD61;s__uncultured_bacterium	0	0	0	0	0	1.03066e-05	0	1.98946e-05	0	0	0	0	1.12908e-05	4.90695e-05	3.22366e-05	0	0	0	1.28909e-05	1.91696e-05	0	0	0	0	0	0	4.9973e-05	6.96718e-05	0	1.18375e-05	2.92284e-05	0	0	0	0	0	0	0	0	0	0	0	0
d__Bacteria;p__Bacteroidota;c__Bacteroidia;o__Cytophagales;f__Spirosomaceae;g__Dyadobacter;s__uncultured_bacterium	0	0	0	0	0	0	0	0	0	0	0	0	0	0	0	0	0	0	0	2.87544e-05	0	0	0	0	0	0	7.99568e-05	0	0	0.000153888	0	8.02021e-06	0	3.20349e-05	0	0	7.56939e-06	0	0	0	0	0	0
d__Bacteria;p__Actinobacteriota;c__Actinobacteria;o__Micrococcales;f__Microbacteriaceae;g__Rathayibacter;s__Rathayibacter_caricis	0	0	0	0	0	0	0	0	0	0	0	0	0	0	0	0	0	0	0	0	0	0	0	0	0	0	2.99838e-05	0	0	5.91877e-05	0	0.000216546	0	0	0	0	0	0	0	0	0	0	0
d__Bacteria;p__Actinobacteriota;c__Actinobacteria;o__Micrococcales;f__Microbacteriaceae;g__uncultured;s__uncultured_bacterium	0	0	0	0	0	0	0	0	0	0	0	0	0	0	0	0	0	0	2.57818e-05	9.58479e-06	0	0	0	0	0	0	0	0	0	0.000236751	0	8.02021e-06	0	0	0	0	2.27082e-05	0	0	0	0	0	0
d__Bacteria;p__Proteobacteria;c__Gammaproteobacteria;o__Xanthomonadales;f__Xanthomonadaceae;g__Stenotrophomonas;Other	0	0	0	0	0	0	0	0	0	0	0	0	0	0	0	0	0	0	0	0	0	0	0	0	0	0	0	0	0	0	0	0.000112283	0	0	0	0.000101688	8.32633e-05	0	0	0	0	0	0
d__Bacteria;p__Proteobacteria;c__Gammaproteobacteria;o__Pseudomonadales;f__Moraxellaceae;g__Acinetobacter;Other	0	0	0	0	0	0	0	0	0	0	0	0	0	0	0	0	0	0	0	0	0	0	0	0	0	0	0	0	0	0	0	0.000296748	0	0	0	0	0	0	0	0	0	0	0
d__Bacteria;p__Acidobacteriota;c__Blastocatellia;o__Blastocatellales;f__Blastocatellaceae;g__Aridibacter;s__uncultured_bacterium	0	0	0	0	0	0	0	0	0	0	0	0	0	0	0	0	0	0	0.000296491	0	0	0	0	0	0	0	0	0	0	0	0	0	0	0	0	0	0	0	0	0	0	0	0
d__Bacteria;p__Proteobacteria;c__Gammaproteobacteria;o__Burkholderiales;f__Comamonadaceae;g__Caenimonas;s__uncultured_bacterium	0	0	0	0	0	0	0	0	0	0	0	0	0	0	0	0	0	0	0	0	0	0	0	0	0	0	0	0	0	0.000295939	0	0	0	0	0	0	0	0	0	0	0	0	0
d__Bacteria;p__Proteobacteria;c__Alphaproteobacteria;o__Sphingomonadales;f__Sphingomonadaceae;g__Sphingomonas;s__Sphingomonas_sp.	0	0	0	0	0	0	0	0	0	0	0	0	0	3.68021e-05	0	1.0607e-05	0	0	0	0	0	0.000121609	0	1.42015e-05	2.78172e-05	5.82671e-05	0	0	0	0	0	8.02021e-06	0	0	0	0	0	0	0	9.28229e-06	9.26844e-06	0	0
d__Bacteria;p__Proteobacteria;c__Alphaproteobacteria;o__Rhizobiales;f__Devosiaceae;g__Devosia;s__bacterium_enrichment	0	0	0	0	0	0	0	0	0	0	0	0	0	1.22674e-05	0	0	0	0	0.000206255	9.58479e-06	0	0	0	0	0	0	0	0	0	2.36751e-05	0	2.40606e-05	0	0	0	0	1.51388e-05	0	0	0	0	0	0
d__Bacteria;p__Bacteroidota;c__Bacteroidia;o__Cytophagales;f__Microscillaceae;g__Ohtaekwangia;Other	0	0	0	0	0	0	0	0	0	0	0	0	0	0	0	0	0	0	0	0	0	0	0	0	0	0	0	0	0	0.000272263	0	0	0	0	0	0	0	0	0	0	0	0	1.56752e-05
d__Bacteria;p__Cyanobacteria;c__Cyanobacteriia;o__Chloroplast;f__Chloroplast;g__Chloroplast;s__Gerbera_hybrid	0	0	0	0	9.00941e-06	0	0	0	0	0	1.363e-05	0	0	1.22674e-05	4.29821e-05	0	0	0	0	0	0	1.21609e-05	4.90728e-05	0	2.78172e-05	0	0	0	0	0	0	4.01011e-05	0	0	1.80945e-05	7.26343e-06	7.56939e-06	0	1.00108e-05	9.28229e-06	9.26844e-06	0	1.56752e-05
d__Bacteria;p__Actinobacteriota;c__Actinobacteria;o__Micrococcales;f__Micrococcaceae;g__Kocuria;s__Kocuria_rhizophila	0	0	0	2.02881e-05	9.00941e-06	0	8.80506e-06	1.98946e-05	0	0	0	0	0	1.22674e-05	1.07455e-05	0	0	0	1.28909e-05	0	1.02191e-05	1.21609e-05	2.45364e-05	4.26046e-05	0	0	2.99838e-05	1.39344e-05	0	0	0	0	0	3.20349e-05	0	0	1.51388e-05	0	0	0	0	0	0
d__Bacteria;p__Proteobacteria;c__Gammaproteobacteria;o__Burkholderiales;f__SC-I-84;g__SC-I-84;s__metagenome	0	0	0	0	0	0	0	0	0	0	0	0	0	0	0	0	0	0	0	0	0	0	0	0	0	0	0	0	0	0.000272263	0	0	0	0	0	0	0	0	0	0	0	0	0
d__Bacteria;p__Verrucomicrobiota;c__Verrucomicrobiae;o__Verrucomicrobiales;f__Verrucomicrobiaceae;g__uncultured;s__uncultured_bacterium	0	0	0	0	0	0	0	0	0	0	0	0	0	0	0	0	0	0	0	0	0	0	0	0	0	0	0	0	0	0.000272263	0	0	0	0	0	0	0	0	0	0	0	0	0
d__Bacteria;p__Actinobacteriota;c__Actinobacteria;o__Micrococcales;f__Microbacteriaceae;g__Microbacterium;Other	0	0	0	0	0	0	0	0	0	0	0	0	0	0	0	0	0	0	0	0	0	1.21609e-05	0	0	0	0	9.9946e-06	0	0	8.28628e-05	0	0.000120303	0	0	0	0	4.54164e-05	0	0	0	0	0	0
d__Bacteria;p__Bacteroidota;c__Bacteroidia;o__Flavobacteriales;f__Weeksellaceae;g__Chryseobacterium;s__Chryseobacterium_soldanellicola	0	0	0	0	0	0	0	9.94728e-06	0	0	0	0	0	6.13369e-05	0	0	0	0	7.73455e-05	0	0	0	0	0	0	0	0	0	0	0	0	0.000120303	0	0	0	0	0	0	0	0	0	0	0
d__Bacteria;p__Proteobacteria;c__Gammaproteobacteria;o__Pseudomonadales;f__Moraxellaceae;g__Alkanindiges;s__uncultured_bacterium	0	0	0	0	0	0	0	0	0	0	0	0	0	0	0	0	0	0	0	0	0	0.000267539	0	0	0	0	0	0	0	0	0	0	0	0	0	0	0	0	0	0	0	0	0
d__Bacteria;p__Fusobacteriota;c__Fusobacteriia;o__Fusobacteriales;f__Fusobacteriaceae;g__Cetobacterium;s__uncultured_bacterium	0	0	0	0	0	0	8.80506e-06	0	0	0	2.0445e-05	0	0	0	0	0	0	0	0	0	0	0	0.00020856	0	0	0	0	0	0	0	0	0	0	0	0	0	7.56939e-06	0	2.00216e-05	0	0	0	0
d__Bacteria;p__Firmicutes;c__Bacilli;o__Lactobacillales;f__Streptococcaceae;g__Lactococcus;s__Lactococcus_lactis	0	0	0	0	0	4.12265e-05	8.80506e-06	9.94728e-06	0	0	1.363e-05	0	0	0	0	0	0	0	0	0	0	0	3.68046e-05	0	0	0	0	0	0	0	0	1.60404e-05	0	0	0	0	5.29857e-05	0	0	6.49761e-05	1.85369e-05	0	0
d__Bacteria;p__Proteobacteria;c__Alphaproteobacteria;o__Rhizobiales;f__Xanthobacteraceae;g__Tardiphaga;Other	0	0	0	0	0	0	0	0	0	0	0	0	0	0	0	0	0	0	3.86728e-05	0	0	0	0	0	0	0	0	0	0	0.000189401	0	0	0	0	0	0	2.27082e-05	0	0	0	0	0	0
d__Bacteria;p__Actinobacteriota;c__Actinobacteria;o__Micrococcales;f__Promicromonosporaceae;g__Cellulosimicrobium;Other	0	1.13504e-05	0	2.02881e-05	0	0	0	9.94728e-06	1.03965e-05	1.0242e-05	0	0	3.38723e-05	0	0	1.0607e-05	1.09306e-05	0	0	9.58479e-06	1.02191e-05	2.43217e-05	0	0	0	0	0	4.18031e-05	1.03714e-05	1.18375e-05	0	0	0	2.13566e-05	0	0	0	0	0	0	0	0	0
d__Bacteria;p__Actinobacteriota;c__Actinobacteria;o__Corynebacteriales;f__Nocardiaceae;g__Rhodococcus;s__uncultured_bacterium	0	0	0	0	0	0	0	0	0	0	0	0	0	0	0	0	0	0	2.57818e-05	0	0	1.21609e-05	0	0	2.78172e-05	1.94224e-05	4.9973e-05	0	0	3.55126e-05	0	0	0	0	0	0	7.56939e-05	0	0	0	0	0	0
d__Bacteria;p__Proteobacteria;c__Alphaproteobacteria;o__Rhizobiales;f__Rhizobiaceae;g__Aureimonas;s__Aureimonas_sp.	0	0	0	0	0	0	0	0	0	0	0	0	0	0	0	0	0	0	0	0	0	0.000158091	0	0	0	1.94224e-05	0	0	0	2.36751e-05	0	4.01011e-05	0	0	0	0	0	0	0	0	0	0	0
d__Bacteria;p__Proteobacteria;c__Alphaproteobacteria;o__Caulobacterales;f__Caulobacteraceae;g__Caulobacter;s__Caulobacter_sp.	0	0	0	0	0	0	0	0	0	1.0242e-05	0	0	0	0	0	0	0	0	2.57818e-05	0	0	0	0	0	0	0	0	0	0	0.00014205	0	1.60404e-05	0	0	0	0	4.54164e-05	0	0	0	0	0	0
d__Bacteria;p__Bacteroidota;c__Bacteroidia;o__Chitinophagales;f__Chitinophagaceae;g__uncultured;s__uncultured_bacterium	0	0	0	0	0	0	0	0	0	0	0	0	0	0	0	0	0	0	0	0	0	0	0	0	0	0	0	0	0	0.000236751	0	0	0	0	0	0	0	0	0	0	0	0	0
d__Bacteria;p__Bacteroidota;c__Bacteroidia;o__Cytophagales;f__Spirosomaceae;g__Dyadobacter;s__metagenome	0	0	0	0	0	0	0	0	0	0	0	0	0	0	0	0	0	0	1.28909e-05	5.75087e-05	0	0	0	0	0	0	2.99838e-05	0	0	1.18375e-05	1.94856e-05	3.20808e-05	0	5.33914e-05	0	0	1.51388e-05	0	0	0	0	0	0
d__Bacteria;p__Proteobacteria;c__Gammaproteobacteria;o__Pseudomonadales;f__Pseudomonadaceae;g__Pseudomonas;s__Pseudomonas_baetica	0	0	0	0	0	0	0	0	0	0	0	0	0	0	0	0	0	0	1.28909e-05	0	0	0	6.1341e-05	0	0	2.91336e-05	4.9973e-05	4.18031e-05	0	3.55126e-05	0	0	0	0	0	0	0	0	0	0	0	0	0
d__Bacteria;p__Bacteroidota;c__Bacteroidia;o__Chitinophagales;f__Saprospiraceae;g__uncultured;Other	0	0	0	0	0	0	0	0	0	0	0	0	0	0	0	0	0	0	0	0	0	0	0	0	0	0	0	0	0	0.000213076	0	0	0	0	0	0	0	0	0	0	0	0	1.56752e-05
d__Bacteria;p__Proteobacteria;c__Alphaproteobacteria;o__Rhizobiales;f__Devosiaceae;g__Devosia;Other	0	0	0	0	0	0	0	0	0	0	0	0	0	0	0	0	0	0	0.000103127	0	0	8.5126e-05	0	0	0	0	0	0	0	0	0	1.60404e-05	0	0	0	0	2.27082e-05	0	0	0	0	0	0
d__Bacteria;p__Bacteroidota;c__Bacteroidia;o__Flavobacteriales;f__Crocinitomicaceae;g__Fluviicola;Other	0	0	0	0	0	0	0	0	0	0	0	0	0	0	0	0	0	0	0.000103127	0	0	8.5126e-05	0	0	0	9.71119e-06	0	0	0	1.18375e-05	0	1.60404e-05	0	0	0	0	0	0	0	0	0	0	0
d__Bacteria;p__Actinobacteriota;c__Actinobacteria;o__Frankiales;f__Geodermatophilaceae;g__Modestobacter;Other	0	0	0	0	0	0	0	0	0	0	6.13351e-05	0	0	0	0	0	0	0	0	0	0	0	0	0	0	0	0	0	0	0	0	3.20808e-05	0	0	0	0	4.54164e-05	0	3.00324e-05	4.64115e-05	9.26844e-06	0	0
d__Bacteria;p__Actinobacteriota;c__Actinobacteria;o__Corynebacteriales;f__Corynebacteriaceae;g__Corynebacterium;Other	0	0	0	0	0	0	0	0	0	0	7.49651e-05	0	0	0	0	0	0	0	0	0	0	0	0	0	0	0	0	1.39344e-05	0	0	0	3.20808e-05	0	0	1.80945e-05	0	0	0	1.00108e-05	7.42583e-05	0	0	0
d__Bacteria;p__Bacteroidota;c__Bacteroidia;o__Chitinophagales;f__Chitinophagaceae;g__Puia;Other	0	0	0	0	0	0	0	0	0	0	0	0	0	0	0	0	0	0	0.000219146	0	0	0	0	0	0	0	0	0	0	0	0	0	0	0	0	0	0	0	0	0	0	0	0
d__Bacteria;p__Proteobacteria;c__Gammaproteobacteria;o__Burkholderiales;f__Comamonadaceae;g__Methylibium;Other	0	0	0	0	0	0	0	0	0	0	0	0	0	0	0	0	0	0	0.000206255	0	0	0	0	0	0	0	0	0	0	1.18375e-05	0	0	0	0	0	0	0	0	0	0	0	0	0
d__Bacteria;p__Proteobacteria;c__Alphaproteobacteria;o__Caulobacterales;f__Caulobacteraceae;g__Brevundimonas;Other	0	0	0	0	0	0	0	0	0	0	0	0	0	0	0	0	0	0	0	0	0	0.000109448	0	0	2.78172e-05	9.71119e-06	0	1.39344e-05	0	0	0	0	0	1.06783e-05	0	1.45269e-05	3.02776e-05	0	0	0	0	0	0
d__Bacteria;p__Proteobacteria;c__Alphaproteobacteria;o__Sphingomonadales;f__Sphingomonadaceae;g__Sphingopyxis;s__uncultured_bacterium	0	0	0	0	0	0	0	0	0	0	0	0	0	0	0	0	0	0	3.86728e-05	0	0	1.21609e-05	0	0	0	0	0	0	0	0.00014205	0	0	0	0	0	0	2.27082e-05	0	0	0	0	0	0
d__Bacteria;p__Patescibacteria;c__Saccharimonadia;o__Saccharimonadales;f__Saccharimonadales;g__Saccharimonadales;Other	0	0	0	0	0	0	0	0	0	0	0	0	0	0	0	0	0	0	0	0	0	0.000158091	0	0	0	9.71119e-06	0	0	0	2.36751e-05	0	2.40606e-05	0	0	0	0	0	0	0	0	0	0	0
d__Bacteria;p__Proteobacteria;c__Gammaproteobacteria;o__Burkholderiales;f__Methylophilaceae;g__Methylotenera;s__uncultured_bacterium	0	0	0	0	0	0	0	0	0	0	0	0	0	0	0	0	0	0	0.000206255	0	0	0	0	0	0	0	0	0	0	0	0	0	0	0	0	0	0	0	0	0	0	0	0
d__Bacteria;p__Actinobacteriota;c__Actinobacteria;o__Streptomycetales;f__Streptomycetaceae;g__Streptomyces;Other	0	0	0	0	0	0	0	0	0	0	0	0	0	1.22674e-05	0	0	0	0	0.000193364	0	0	0	0	0	0	0	0	0	0	0	0	0	0	0	0	0	0	0	0	0	0	0	0
d__Bacteria;p__Acidobacteriota;c__Acidobacteriae;o__Acidobacteriae;f__Acidobacteriae;g__Paludibaculum;s__uncultured_bacterium	0	0	0	0	0	0	0	0	0	0	0	0	0	0	0	0	0	0	2.57818e-05	0	0	0	0	0	0	0	0	0	0	0.000177563	0	0	0	0	0	0	0	0	0	0	0	0	0
d__Bacteria;p__Verrucomicrobiota;c__Verrucomicrobiae;o__Opitutales;f__Opitutaceae;g__Lacunisphaera;s__metagenome	0	0	0	0	0	0	0	0	0	0	0	0	0	0	0	0	0	0	2.57818e-05	0	0	0	0	0	0	0	0	0	0	0.000177563	0	0	0	0	0	0	0	0	0	0	0	0	0
d__Bacteria;p__Myxococcota;c__Polyangia;o__Polyangiales;f__BIrii41;g__BIrii41;s__metagenome	0	0	0	0	0	0	0	0	0	0	0	0	0	0	0	0	0	0	0.000167582	0	0	0	0	0	0	0	0	0	0	3.55126e-05	0	0	0	0	0	0	0	0	0	0	0	0	0
d__Bacteria;p__Proteobacteria;c__Alphaproteobacteria;o__Reyranellales;f__Reyranellaceae;g__Reyranella;s__uncultured_bacterium	0	0	0	0	0	0	0	0	0	0	0	0	0	0	0	0	0	0	0.000103127	9.58479e-06	0	0	6.1341e-06	0	0	0	0	0	0	8.28628e-05	0	0	0	0	0	0	0	0	0	0	0	0	0
d__Bacteria;p__Bacteroidota;c__Bacteroidia;o__Chitinophagales;f__Chitinophagaceae;Other;Other	0	0	0	0	0	0	0	0	0	0	0	0	0	0	0	0	0	0	0	0	0	0	0	0	0	0	0	0	0	0.000201238	0	0	0	0	0	0	0	0	0	0	0	0	0
d__Bacteria;p__Proteobacteria;c__Gammaproteobacteria;o__Pseudomonadales;f__Moraxellaceae;g__Acinetobacter;s__Acinetobacter_johnsonii	2.43371e-05	0	0	2.02881e-05	0	0	0	0	0	0	0	1.11627e-05	0	1.22674e-05	0	0	0	0	0	9.58479e-06	0	0	0	1.42015e-05	0	0	0	1.39344e-05	0	9.47003e-05	0	0	0	0	0	0	0	0	0	0	0	0	0
d__Bacteria;p__Acidobacteriota;c__Acidobacteriae;o__Bryobacterales;f__Bryobacteraceae;g__Bryobacter;s__uncultured_bacterium	0	2.27007e-05	0	0	0	0	0	0	0	0	0	0	1.12908e-05	2.45348e-05	0	1.0607e-05	0	0	0	0	0	0	0	0	0	0	0	6.96718e-05	0	0	5.84567e-05	0	0	0	0	0	0	0	0	0	0	0	0
d__Bacteria;p__Proteobacteria;c__Gammaproteobacteria;o__Xanthomonadales;f__Xanthomonadaceae;g__Luteimonas;s__Luteimonas_sp.	0	0	0	0	0	0	0	0	0	0	0	0	0	0	0	0	0	0	0	0	0	7.29652e-05	0	0	0	0	0	0	0	0	0	0	0	0	0	0	0.00012111	0	0	0	0	0	0
d__Bacteria;p__Proteobacteria;c__Gammaproteobacteria;o__Burkholderiales;f__Comamonadaceae;g__Candidatus_Symbiobacter;Other	0	0	0	0	0	0	0	0	0	0	0	0	0	0	0	0	0	0	0.000167582	0	0	0	0	0	0	0	9.9946e-06	0	0	0	0	1.60404e-05	0	0	0	0	0	0	0	0	0	0	0
d__Bacteria;p__Proteobacteria;c__Gammaproteobacteria;o__Burkholderiales;f__Comamonadaceae;g__Comamonas;Other	0	0	0	0	0	0	0	0	0	0	0	0	0	0	0	0	0	0	0	0	0	0	0	0	0	0	0	0	0	0	0	0.000192485	0	0	0	0	0	0	0	0	0	0	0
d__Bacteria;p__Bacteroidota;c__Bacteroidia;o__Cytophagales;f__Spirosomaceae;g__Dyadobacter;Other	0	0	0	0	0	0	0	0	0	0	0	0	0	0	0	0	0	0	0	0	0	0	0	0	0	0	0	0	0	0	0	1.60404e-05	0	0	0	0	0.000174096	0	0	0	0	0	0
d__Bacteria;p__Actinobacteriota;c__Actinobacteria;o__Propionibacteriales;f__Nocardioidaceae;g__Aeromicrobium;s__Aeromicrobium_sp.	0	0	0	0	0	0	0	0	0	0	0	0	0	0	0	0	0	0	0	0	0	9.72869e-05	5.52069e-05	0	0	9.71119e-06	0	0	0	0	0	1.60404e-05	0	0	0	0	0	0	1.00108e-05	0	0	0	0
d__Bacteria;p__Firmicutes;c__Bacilli;o__Staphylococcales;f__Staphylococcaceae;g__Staphylococcus;s__Staphylococcus_capitis	0	1.13504e-05	0	0	0	0	0	0	0	0	6.81501e-06	0	0	0	0	0	0	0	1.28909e-05	2.87544e-05	0	0	0	0	2.78172e-05	1.94224e-05	0	0	0	0	0	0	0	1.06783e-05	1.80945e-05	0	0	0	3.00324e-05	1.85646e-05	0	0	0
d__Bacteria;p__Proteobacteria;c__Alphaproteobacteria;o__Rickettsiales;f__Anaplasmataceae;g__Wolbachia;s__uncultured_Alphaproteobacteria	0	0	0	0	0	0	0	0	0	0	0	0	0	0	0.000182674	0	0	0	0	0	0	0	0	0	0	0	0	0	0	0	0	0	0	0	0	0	0	0	0	0	0	0	0
d__Bacteria;p__Proteobacteria;c__Gammaproteobacteria;o__Enterobacterales;Other;Other;Other	0	0	0	0	0	0	0	0	0	0	0	0	0.000169361	0	0	0	0	0	0	0	0	0	0	0	0	0	0	0	0	0	0	0	0	0	0	0	0	8.88068e-06	0	0	0	0	0
d__Bacteria;p__Proteobacteria;c__Gammaproteobacteria;o__Xanthomonadales;f__Xanthomonadaceae;g__Arenimonas;s__Arenimonas_oryziterrae	0	0	0	0	0	0	0	0	0	0	0	0	0	0	0	0	0	0	0	0	0	0	0	0	0	0	0	0	0	0.000177563	0	0	0	0	0	0	0	0	0	0	0	0	0
d__Bacteria;p__Proteobacteria;c__Gammaproteobacteria;o__Pseudomonadales;f__Moraxellaceae;g__Acinetobacter;s__uncultured_bacterium	0	0	0	0	0	0	0	0	0	0	0	0	0	0	0	0	0	0	0	0	0	0	0	0	0	0	0	0	0	0	0	0.000176445	0	0	0	0	0	0	0	0	0	0	0
d__Bacteria;p__Actinobacteriota;c__Actinobacteria;o__Micrococcales;f__Microbacteriaceae;g__Curtobacterium;s__uncultured_bacterium	0	0	0	0	0	0	0	0	0	0	0	0	0	0	0	0	0	0	0	0	0	0	0	0	0	0	0	0	0	0	0	0	0	0	0	0.000159795	7.56939e-06	0	0	0	0	0	0
d__Bacteria;p__Bacteroidota;c__Bacteroidia;o__Sphingobacteriales;f__Sphingobacteriaceae;g__Sphingobacterium;s__uncultured_bacterium	0	0	0	0	0	0	0	0	0	0	0	0	0	0	0	0	0	0	0	0	0	0	0	0	0	0	0	0	0	0	0	0	0	0	0	0	0.000166527	0	0	0	0	0	0
d__Bacteria;p__Bacteroidota;c__Bacteroidia;o__Chitinophagales;f__Chitinophagaceae;g__Flavihumibacter;s__uncultured_bacterium	0	0	0	0	0	0	0	0	0	0	0	0	0	0	0	0	0	0	0	0	0	0	0	0	0	0	0	0	0	0.000165726	0	0	0	0	0	0	0	0	0	0	0	0	0
d__Bacteria;p__Bacteroidota;c__Bacteroidia;o__Flavobacteriales;f__Flavobacteriaceae;g__Flavobacterium;s__Flavobacterium_collinsii	0	0	0	0	0	0	0	0	0	0	0	0	0	0	0	0	0	0	0	0	0	0	0	0	0	0	0	0	0	0.000165726	0	0	0	0	0	0	0	0	0	0	0	0	0
d__Bacteria;p__Proteobacteria;c__Gammaproteobacteria;o__Burkholderiales;f__Methylophilaceae;g__Methylotenera;s__metagenome	0	0	0	0	0	0	0	0	0	0	0	0	0	0	0	0	0	0	0	0	0	0	0	0	0	0	0	0	0	0.000165726	0	0	0	0	0	0	0	0	0	0	0	0	0
d__Bacteria;p__Myxococcota;c__Polyangia;o__Haliangiales;f__Haliangiaceae;g__Haliangium;s__uncultured_bacterium	0	0	0	0	0	0	0	0	0	0	0	0	0	0	0	0	0	0	0.000154691	9.58479e-06	0	0	0	0	0	0	0	0	0	0	0	0	0	0	0	0	0	0	0	0	0	0	0
d__Bacteria;p__Actinobacteriota;c__Actinobacteria;o__Micrococcales;f__Micrococcaceae;g__Paenarthrobacter;s__Arthrobacter_sp.	0	0	0	0	0	0	0	0	0	0	0	0	0	0	0	0	0	0	0	0	0	0.00013377	0	0	0	0	0	0	0	0	0	0	0	0	0	0	3.02776e-05	0	0	0	0	0	0
d__Bacteria;p__Proteobacteria;c__Alphaproteobacteria;o__Rhizobiales;f__Methylopilaceae;g__Methylopila;Other	0	0	0	0	0	0	0	0	0	0	0	0	0	0	0	0	0	0	2.57818e-05	0	0	0	0	0	0	0	0	0	0	0	0	0	0	0	0	0	0.000136249	0	0	0	0	0	0
d__Bacteria;p__Proteobacteria;c__Alphaproteobacteria;o__Sphingomonadales;f__Sphingomonadaceae;g__Rhizorhapis;s__uncultured_bacterium	0	0	0	0	0	0	0	0	0	0	0	0	0	0	0	0	0	0	0	0	0	0	0	0	0	0	0.000149919	0	0	1.18375e-05	0	0	0	0	0	0	0	0	0	0	0	0	0
d__Bacteria;p__Proteobacteria;c__Gammaproteobacteria;o__Pseudomonadales;f__Moraxellaceae;g__Acinetobacter;s__Acinetobacter_guillouiae	0	0	0	0	0	0	0	0	0	0	0	0	0	0	0	0	0	0	0	9.58479e-06	0	0	0	0	0	0	0.000139924	0	0	1.18375e-05	0	0	0	0	0	0	0	0	0	0	0	0	0
d__Bacteria;p__Bdellovibrionota;c__Bdellovibrionia;o__Bdellovibrionales;f__Bdellovibrionaceae;g__Bdellovibrio;s__uncultured_bacterium	0	0	0	0	0	0	0	0	0	0	0	0	0	0	0	0	0	0	0	0	0	0.000158091	0	0	0	0	0	0	0	0	0	0	0	0	0	0	0	0	0	0	0	0	0
d__Bacteria;p__Proteobacteria;c__Gammaproteobacteria;o__Xanthomonadales;f__Xanthomonadaceae;g__Pseudoxanthomonas;s__uncultured_bacterium	0	0	0	0	0	0	0	0	0	0	0	0	0	0	0	0	0	0	0	0	0	0	0	0	0	0	0	0	0	0	0	0	0	2.13566e-05	0	0	0.000136249	0	0	0	0	0	0
d__Bacteria;p__Bacteroidota;c__Bacteroidia;o__Chitinophagales;f__Chitinophagaceae;g__Sediminibacterium;Other	0	0	0	0	0	0	0	0	0	0	0	0	0	0	0	0	0	0	0	0	0	0	0	0	0	0	0	0	0	0.000153888	0	0	0	0	0	0	0	0	0	0	0	0	0
d__Bacteria;p__Proteobacteria;c__Gammaproteobacteria;o__Enterobacterales;f__Enterobacteriaceae;Other;Other	0	0	0	0	0	0	0	0	0	0	0	0	0	0	0	0	0	0	0	0	0	0	0	0	0	0	0	0	0	0.000153888	0	0	0	0	0	0	0	0	0	0	0	0	0
d__Bacteria;p__Proteobacteria;c__Gammaproteobacteria;o__Enterobacterales;f__Yersiniaceae;g__Serratia;s__Serratia_sp.	0	0	0	0	0	0	0	0	0	0	0	0	0	0	0	0	0.000153029	0	0	0	0	0	0	0	0	0	0	0	0	0	0	0	0	0	0	0	0	0	0	0	0	0	0
d__Bacteria;p__Proteobacteria;c__Gammaproteobacteria;o__Burkholderiales;f__Comamonadaceae;g__Caenimonas;Other	0	0	0	0	0	0	0	0	0	0	0	0	0	0	0	0	0	0	2.57818e-05	0	0	0	0	0	0	0	0	0	0	0.000118375	0	0	0	0	0	0	0	0	0	0	0	0	0
d__Bacteria;p__Bacteroidota;c__Bacteroidia;o__Chitinophagales;f__Chitinophagaceae;g__Ferruginibacter;Other	0	0	0	0	0	0	0	0	0	0	0	0	0	0	0	0	0	0	0	0	0	0	0	0	0	0	0	0	0	0.00014205	0	0	0	0	0	0	0	0	0	0	0	0	0
d__Bacteria;p__Proteobacteria;c__Alphaproteobacteria;o__Rhodobacterales;f__Rhodobacteraceae;Other;Other	0	0	0	0	0	0	0	0	0	0	0	0	0	0	0	0	0	0	0	0	0	0	0	0	0	0	0	0	0	0.00014205	0	0	0	0	0	0	0	0	0	0	0	0	0
d__Bacteria;p__Proteobacteria;c__Gammaproteobacteria;o__Cellvibrionales;f__Cellvibrionaceae;g__Cellvibrio;s__uncultured_bacterium	0	0	0	0	0	0	0	0	0	0	0	0	0	0	0	0	0	0	0	0	0	0	0	0	0	0	0	0	0	0.00014205	0	0	0	0	0	0	0	0	0	0	0	0	0
d__Bacteria;p__Actinobacteriota;c__Actinobacteria;o__Kineosporiales;f__Kineosporiaceae;g__Kineosporia;Other	0	0	0	0	0	0	0	0	0	0	0	0	0	0	0	0	0	0	0.0001418	0	0	0	0	0	0	0	0	0	0	0	0	0	0	0	0	0	0	0	0	0	0	0	0
d__Bacteria;p__Proteobacteria;c__Gammaproteobacteria;o__Gammaproteobacteria_Incertae_Sedis;f__Unknown_Family;g__Acidibacter;s__uncultured_bacterium	0	0	0	0	0	0	0	0	0	0	0	0	0	0	0	0	0	0	0.0001418	0	0	0	0	0	0	0	0	0	0	0	0	0	0	0	0	0	0	0	0	0	0	0	0
d__Bacteria;p__Bacteroidota;c__Bacteroidia;o__Sphingobacteriales;f__env.OPS_17;g__env.OPS_17;s__metagenome	0	0	0	0	0	0	0	0	0	0	0	0	0	0	0	0	0	0	9.02364e-05	0	0	0	0	0	0	0	0	0	0	4.73502e-05	0	0	0	0	0	0	0	0	0	0	0	0	0
d__Bacteria;p__Proteobacteria;c__Alphaproteobacteria;o__Caulobacterales;f__Caulobacteraceae;g__Phenylobacterium;s__metagenome	0	0	0	0	0	0	0	0	0	0	0	0	0	0	0	0	0	0	0	1.91696e-05	0	0	0	0	0	0	0	0	0	0.000106538	9.74279e-06	0	0	0	0	0	0	0	0	0	0	0	0
d__Bacteria;p__Proteobacteria;c__Gammaproteobacteria;o__Burkholderiales;f__Methylophilaceae;Other;Other	0	0	0	0	0	0	0	0	0	0	0	0	0	1.22674e-05	0	0	0	0	7.73455e-05	9.58479e-06	0	0	0	0	0	0	0	0	0	3.55126e-05	0	0	0	0	0	0	0	0	0	0	0	0	0
d__Bacteria;p__Bdellovibrionota;c__Bdellovibrionia;o__Bacteriovoracales;f__Bacteriovoracaceae;g__Peredibacter;s__uncultured_bacterium	0	0	0	0	0	0	0	0	0	0	0	0	0	0	0	0	0	0	0	0	0	0.00013377	0	0	0	0	0	0	0	0	0	0	0	0	0	0	0	0	0	0	0	0	0
d__Bacteria;p__Proteobacteria;c__Gammaproteobacteria;o__Salinisphaerales;f__Solimonadaceae;g__Hydrocarboniphaga;Other	0	0	0	0	0	0	0	0	0	0	0	0	0	1.22674e-05	0	0	0	0	1.28909e-05	0	0	0	0	0	0	0	0	4.18031e-05	0	1.18375e-05	0	0	0	5.33914e-05	0	0	0	0	0	0	0	0	0
d__Bacteria;p__Firmicutes;c__Bacilli;o__Bacillales;f__Bacillaceae;g__Anoxybacillus;s__uncultured_bacterium	0	0	0	0	0	1.03066e-05	4.40253e-05	0	0	0	0	0	0	0	0	0	0	0	0	0	0	0	0	0	0	0	0	0	0	0	0	4.01011e-05	0	0	0	0	0	0	0	0	3.70738e-05	0	0
d__Bacteria;p__Bacteroidota;c__Bacteroidia;o__Sphingobacteriales;f__NS11-12_marine_group;g__NS11-12_marine_group;s__uncultured_bacterium	0	0	0	0	0	0	0	0	0	0	0	0	0	0	0	0	0	0	0	0	0	0	0	0	0	0	0	0	0	0.000130213	0	0	0	0	0	0	0	0	0	0	0	0	0
d__Bacteria;p__Proteobacteria;c__Alphaproteobacteria;o__Sphingomonadales;f__Sphingomonadaceae;g__Altererythrobacter;s__metagenome	0	0	0	0	0	0	0	0	0	0	0	0	0	0	0	0	0	0	0	0	0	0	0	0	0	0	0	0	0	0.000130213	0	0	0	0	0	0	0	0	0	0	0	0	0
d__Bacteria;p__Acidobacteriota;c__Vicinamibacteria;o__Vicinamibacterales;f__Vicinamibacteraceae;g__Vicinamibacter;s__uncultured_bacterium	0	0	0	0	0	0	0	0	0	0	0	0	0	0	0	0	0	0	0.000128909	0	0	0	0	0	0	0	0	0	0	0	0	0	0	0	0	0	0	0	0	0	0	0	0
d__Bacteria;p__Bacteroidota;c__Bacteroidia;o__Cytophagales;f__Microscillaceae;g__uncultured;s__uncultured_bacterium	0	0	0	0	0	0	0	0	0	0	0	0	0	0	0	0	0	0	0.000128909	0	0	0	0	0	0	0	0	0	0	0	0	0	0	0	0	0	0	0	0	0	0	0	0
d__Bacteria;p__Proteobacteria;c__Gammaproteobacteria;o__Burkholderiales;f__Burkholderiaceae;g__Burkholderia-Caballeronia-Paraburkholderia;s__Caballeronia_humi	0	0	0	0	0	0	0	0	0	0	0	0	0	0	0	0	0	0	0.000128909	0	0	0	0	0	0	0	0	0	0	0	0	0	0	0	0	0	0	0	0	0	0	0	0
d__Bacteria;p__Verrucomicrobiota;c__Verrucomicrobiae;o__Chthoniobacterales;f__Chthoniobacteraceae;g__Candidatus_Udaeobacter;s__uncultured_cyanobacterium	0	0	0	0	0	0	0	0	0	0	0	0	0	0	0	0	0	0	0.000128909	0	0	0	0	0	0	0	0	0	0	0	0	0	0	0	0	0	0	0	0	0	0	0	0
d__Bacteria;p__Bacteroidota;c__Bacteroidia;o__Sphingobacteriales;f__Sphingobacteriaceae;g__Pedobacter;s__Pedobacter_namyangjuensis	0	0	0	0	0	0	0	0	0	0	0	0	0	0	0	0	0	0	0	0	0	0	0	0	0	0	0	0	0	0	0	0	0	0	0	0	0.00012868	0	0	0	0	0	0
d__Bacteria;p__Proteobacteria;c__Gammaproteobacteria;o__Enterobacterales;f__Morganellaceae;g__Candidatus_Curculioniphilus;s__Candidatus_Curculioniphilus	0	0	0	0	0	0	0	0	0	0	0	0	0	0	0	0	0	0	0	0	0	0	0	0	0	0	0	0	0	0	0	0	0	0	0	0	0.00012868	0	0	0	0	0	0
d__Bacteria;p__Bacteroidota;c__Bacteroidia;o__Flavobacteriales;f__Weeksellaceae;g__Chryseobacterium;s__Chryseobacterium_formosense	0	0	0	0	0	0	0	0	0	0	0	0	0	0	0	0	0	0	0	0	1.02191e-05	0	0	0	0	0	0	0	0	0	0	0	0	0	0	0	0.000113541	0	0	0	0	0	0
d__Bacteria;p__Actinobacteriota;c__Actinobacteria;o__Micrococcales;f__Demequinaceae;g__Demequina;Other	0	0	0	0	0	0	0	0	0	0	0	0	0	0	0	0	0	0	6.44546e-05	0	0	0	0	0	0	0	0	0	0	5.91877e-05	0	0	0	0	0	0	0	0	0	0	0	0	0
d__Bacteria;p__Myxococcota;c__Myxococcia;o__Myxococcales;f__Myxococcaceae;g__P3OB-42;Other	0	0	0	0	0	0	0	0	0	0	0	0	0	0	0	0	0	0	3.86728e-05	0	0	0	0	0	0	0	0	0	0	8.28628e-05	0	0	0	0	0	0	0	0	0	0	0	0	0
d__Bacteria;p__Proteobacteria;c__Gammaproteobacteria;o__Enterobacterales;f__Erwiniaceae;g__Erwinia;s__Erwinia_billingiae	0	0	0	0	0	0	0	0	0	0	0	0	0	0	0	0	0	0	0	0	0	0	0	0	0	0	0	0	0	0	0	0	0	0	0	0	0	0	0.00012013	0	0	0	0
d__Bacteria;p__Myxococcota;c__Polyangia;o__Polyangiales;f__Sandaracinaceae;g__uncultured;s__metagenome	0	0	0	0	0	0	0	0	0	0	0	0	0	0	0	0	0	0	0	0	0	0	0	0	0	0	0	0	0	0.000118375	0	0	0	0	0	0	0	0	0	0	0	0	0
d__Bacteria;p__Proteobacteria;c__Alphaproteobacteria;o__Sphingomonadales;f__Sphingomonadaceae;g__Sphingorhabdus;s__uncultured_bacterium	0	0	0	0	0	0	0	0	0	0	0	0	0	0	0	0	0	0	0	0	0	0	0	0	0	0	0	0	0	0.000118375	0	0	0	0	0	0	0	0	0	0	0	0	0
d__Bacteria;p__Proteobacteria;c__Gammaproteobacteria;o__Burkholderiales;f__Comamonadaceae;g__Paucibacter;s__uncultured_bacterium	0	0	0	0	0	0	0	0	0	0	0	0	0	0	0	0	0	0	0	0	0	0	0	0	0	0	0	0	0	0.000118375	0	0	0	0	0	0	0	0	0	0	0	0	0
d__Bacteria;p__Proteobacteria;c__Gammaproteobacteria;o__Xanthomonadales;f__Xanthomonadaceae;g__Arenimonas;s__uncultured_bacterium	0	0	0	0	0	0	0	0	0	0	0	0	0	0	0	0	0	0	0	0	0	0	0	0	0	0	0	0	0	0.000118375	0	0	0	0	0	0	0	0	0	0	0	0	0
d__Bacteria;p__Proteobacteria;c__Alphaproteobacteria;o__Rhizobiales;f__Hyphomicrobiaceae;g__Hyphomicrobium;s__uncultured_bacterium	0	0	0	0	0	0	0	0	0	0	0	0	0	0	0	0	0	0	9.02364e-05	0	0	0	0	0	0	0	0	0	0	1.18375e-05	0	0	0	0	0	0	1.51388e-05	0	0	0	0	0	0
d__Bacteria;p__Proteobacteria;c__Alphaproteobacteria;o__Caulobacterales;f__Caulobacteraceae;g__Brevundimonas;s__Brevundimonas_sp.	0	0	0	0	0	0	0	0	0	0	0	0	0	4.90695e-05	0	1.0607e-05	0	0	1.28909e-05	0	0	0	0	0	0	0	9.9946e-06	0	0	2.36751e-05	0	0	0	1.06783e-05	0	0	0	0	0	0	0	0	0
d__Bacteria;p__Proteobacteria;c__Gammaproteobacteria;o__Pseudomonadales;f__Pseudomonadaceae;g__Pseudomonas;s__Pseudomonas_sp.	0	0	0	0	0	0	0	0	0	0	0	0	0	0	0	0	0	0	0	0	0	0	0	0	0	0	0	0	0	7.10252e-05	0	8.02021e-06	0	0	0	0	3.7847e-05	0	0	0	0	0	0
d__Bacteria;p__Actinobacteriota;c__Actinobacteria;o__Micrococcales;f__Microbacteriaceae;g__Pseudoclavibacter;Other	0	0	0	0	0	0	0	0	0	0	0	0	0	0	0	0	0	0	0	0	0	4.86435e-05	0	0	0	0	0	0	0	0	0	0	0	0	0	0	6.81245e-05	0	0	0	0	0	0
d__Bacteria;p__Proteobacteria;c__Gammaproteobacteria;o__Burkholderiales;f__Oxalobacteraceae;g__Duganella;Other	0	0	0	0	0	0	0	0	0	0	0	0	0	0	0	0	0	0	0	0	0	8.5126e-05	0	0	0	0	0	0	0	2.36751e-05	0	0	0	0	0	0	7.56939e-06	0	0	0	0	0	0
d__Bacteria;p__Proteobacteria;c__Gammaproteobacteria;o__Xanthomonadales;f__Xanthomonadaceae;g__Pseudoxanthomonas;s__Pseudoxanthomonas_sp.	0	0	0	0	0	0	0	0	0	0	0	0	0	0	0	0	0	0	0	1.91696e-05	0	0	0	0	0	8.74007e-05	0	0	0	0	0	8.02021e-06	0	0	0	0	0	0	0	0	0	0	0
d__Bacteria;p__Proteobacteria;c__Alphaproteobacteria;o__Sphingomonadales;f__Sphingomonadaceae;g__Sphingomonas;s__metagenome	0	0	0	0	0	0	0	0	0	0	0	0	0	4.90695e-05	0	0	0	0	0	2.87544e-05	0	0	0	0	0	0	0	0	0	1.18375e-05	0	2.40606e-05	0	0	0	0	0	0	0	0	0	0	0
d__Bacteria;p__Actinobacteriota;c__Actinobacteria;o__Propionibacteriales;f__Nocardioidaceae;g__Marmoricola;Other	0	0	0	0	0	0	0	0	0	0	0	0	0	1.22674e-05	0	0	0	0	3.86728e-05	4.79239e-05	0	0	0	0	0	0	0	1.39344e-05	0	0	0	0	0	0	0	0	0	0	0	0	0	0	0
d__Bacteria;p__Proteobacteria;c__Gammaproteobacteria;o__Enterobacterales;f__Enterobacteriaceae;g__Plesiomonas;s__uncultured_bacterium	0	0	0	0	0	0	0	0	0	0	0	0	0	0	0	0	0	0	0	0	0	0	0.000110414	0	0	0	0	0	0	0	0	0	0	0	0	0	0	0	0	0	0	0	0
d__Bacteria;p__Actinobacteriota;c__Actinobacteria;o__Micrococcales;f__Microbacteriaceae;g__Herbiconiux;Other	0	0	0	0	0	0	0	0	0	0	0	0	0	0	0	0	0	0	1.28909e-05	0	0	1.21609e-05	0	0	0	0	0	0	0	0	0	0	0	0	0	0	8.32633e-05	0	0	0	0	0	0
d__Bacteria;p__Proteobacteria;c__Gammaproteobacteria;o__Burkholderiales;f__Comamonadaceae;g__Variovorax;s__Variovorax_paradoxus	0	0	0	0	0	0	0	0	0	0	0	0	0	1.22674e-05	0	0	0	0	2.57818e-05	0	0	0	0	0	0	0	0	0	0	3.55126e-05	0	3.20808e-05	0	0	0	0	0	0	0	0	0	0	0
d__Bacteria;p__Bacteroidota;c__Bacteroidia;o__Sphingobacteriales;f__Sphingobacteriaceae;g__Sphingobacterium;s__Sphingobacterium_sp.	0	0	0	0	0	0	0	0	0	0	0	0	0	0	0	0	0	0	0	0	0	0	0	0	0	0	0	0	0	0	0	0.000104263	0	0	0	0	0	0	0	0	0	0	0
d__Bacteria;p__Proteobacteria;c__Gammaproteobacteria;o__Xanthomonadales;f__Xanthomonadaceae;g__Stenotrophomonas;s__Stenotrophomonas_chelatiphaga	0	0	0	0	0	0	0	0	0	0	0	0	0	0	0	0	0	0	0	0	0	0	0	0	0	0	0	0	0	0	0	0	0	0	0	0	9.84021e-05	0	0	0	0	0	0
d__Bacteria;p__Proteobacteria;c__Gammaproteobacteria;o__Pseudomonadales;f__Moraxellaceae;g__Acinetobacter;s__Acinetobacter_baumannii	0	0	0	0	0	0	1.76101e-05	0	0	0	0	0	0	0	0	0	0	0	0	0	0	0	7.97433e-05	0	0	0	0	0	0	0	0	0	0	0	0	0	0	0	0	0	0	0	0
d__Bacteria;p__Proteobacteria;c__Gammaproteobacteria;o__Burkholderiales;f__Comamonadaceae;g__Acidovorax;s__Acidovorax_sp.	0	0	0	0	0	0	0	0	0	0	0	0	0	0	0	0	0	0	0	0	0	0	0	0	0	9.71119e-05	0	0	0	0	0	0	0	0	0	0	0	0	0	0	0	0	0
d__Bacteria;p__Cyanobacteria;c__Cyanobacteriia;o__Cyanobacteriales;f__Chroococcidiopsaceae;g__Aliterella;Other	0	0	0	0	0	0	0	0	0	0	0	0	0	0	0	0	0	0	0	9.58479e-05	0	0	0	0	0	0	0	0	0	0	0	0	0	0	0	0	0	0	0	0	0	0	0
d__Bacteria;p__Cyanobacteria;c__Cyanobacteriia;o__Cyanobacteriales;f__Coleofasciculaceae;g__Microcoleus_SAG_1449-1a;s__Microcoleus_sp.	0	0	0	0	0	0	0	0	0	0	0	0	0	0	0	0	0	0	0	9.58479e-05	0	0	0	0	0	0	0	0	0	0	0	0	0	0	0	0	0	0	0	0	0	0	0
d__Bacteria;p__Proteobacteria;c__Alphaproteobacteria;o__Rickettsiales;f__Mitochondria;g__Mitochondria;Other	0	0	0	0	0	0	0	0	0	0	0	0	0	1.22674e-05	0	0	0	0	0	0	0	0	1.22682e-05	0	0	9.71119e-06	0	0	0	0	0	8.02021e-06	0	0	0	0	1.51388e-05	0	0	1.85646e-05	1.85369e-05	0	0
d__Bacteria;p__Firmicutes;c__Clostridia;o__Clostridiales;f__Clostridiaceae;g__Clostridium_sensu_stricto_1;s__uncultured_bacterium	0	0	0	0	0	0	0	0	0	0	1.363e-05	0	0	0	0	0	0	0	0	0	0	0	6.1341e-05	0	0	0	0	0	0	0	0	0	0	0	0	0	0	0	1.00108e-05	0	9.26844e-06	0	0
d__Bacteria;p__Actinobacteriota;c__Actinobacteria;o__Frankiales;f__Geodermatophilaceae;g__Blastococcus;Other	0	0	0	0	0	0	1.76101e-05	0	0	0	0	0	0	0	0	0	0	0	0	0	0	0	0	0	0	0	0	0	0	0	0	8.02021e-06	0	0	0	0	0	0	5.00541e-05	9.28229e-06	9.26844e-06	0	0
d__Bacteria;p__Proteobacteria;c__Alphaproteobacteria;o__Sphingomonadales;f__Sphingomonadaceae;g__Sphingomonas;s__Sphingomonas_sanxanigenens	0	0	0	0	0	0	0	0	0	0	0	0	0	0	0	0	0	0	0	0	0	0	0	0	0	0	0	0	0	2.36751e-05	0	0	0	0	0	0	6.81245e-05	0	0	0	0	0	0
d__Bacteria;p__Bacteroidota;c__Bacteroidia;o__Sphingobacteriales;f__Sphingobacteriaceae;g__Sphingobacterium;s__Sphingobacterium_faecium	0	0	0	0	0	0	0	0	0	0	0	0	0	0	0	0	0	0	0	0	0	0	0	0	0	0	0	0	0	0	0	8.82223e-05	0	0	0	0	0	0	0	0	0	0	0
d__Bacteria;p__Proteobacteria;c__Gammaproteobacteria;o__Burkholderiales;f__Comamonadaceae;g__Pseudorhodoferax;s__uncultured_bacterium	0	0	0	0	0	0	0	0	0	0	0	0	0	0	0	0	0	0	0	0	0	0	0	0	0	0	0	0	0	0	0	3.20808e-05	0	0	0	0	5.29857e-05	0	0	0	0	0	0
d__Bacteria;p__Proteobacteria;c__Gammaproteobacteria;o__Burkholderiales;f__Oxalobacteraceae;g__Massilia;s__uncultured_bacterium	0	0	0	0	0	0	0	0	0	0	0	0	0	0	0	0	0	0	0	0	0	0	0	0	0	0	1.99892e-05	0	0	0	0	0	0	0	0	0	6.05551e-05	0	0	0	0	0	0
d__Bacteria;p__Bacteroidota;c__Bacteroidia;o__Flavobacteriales;f__Weeksellaceae;g__Cloacibacterium;Other	0	0	0	0	0	0	0	0	0	0	0	0	0	0	0	0	0	0	0	0	0	0	6.74751e-05	0	0	0	0	0	0	0	0	0	0	0	0	0	0	0	0	0	0	0	0
d__Bacteria;p__Proteobacteria;c__Alphaproteobacteria;o__Sphingomonadales;f__Sphingomonadaceae;g__Qipengyuania;Other	0	0	0	0	0	0	0	0	0	0	0	0	0	0	0	0	0	0	0	0	0	0	6.1341e-05	0	0	0	0	0	0	0	0	0	0	0	0	0	0	0	0	0	0	0	0
